# Supplementary material for: Computational chemistry methods based on MNDO and tools for improving their accuracy
Source: J Mol Model. 2026 Mar 13;32(4):98. doi: 10.1007/s00894-026-06653-3 (PMC12987868; doi:10.1007/s00894-026-06653-3)
Supplement: Supplementary file 1 — ESM1 (ZIP 34.0 MB) [file 894_2026_6653_MOESM1_ESM.zip]

Archive with 17,321 entries (9,972 files):
- Construct HTML table of errors for the sub-set comparing PM6-ORG with other methods using Stats.cmd
- Construct_all MOPAC results for all normal reference data files.cmd
- Construct_all MOPAC results for intermolecular interactions reference data files.cmd
- Construct_all MOPAC results for PM6-ORG and other methods.cmd
- Construct_all MOPAC results for the repulsive interactions reference data files.cmd
- Method-development - Improve PM6-ORG.cmd
- README.docx
- README.pdf
- README.txt
- Build PARAM PM6-ORG Method development and Surveys/
- Build PARAM PM6-ORG Method development and Surveys/All intermolecular interactions/
- Build PARAM PM6-ORG Method development and Surveys/All intermolecular interactions/All intermolecular interaction sets for survey.txt
- Build PARAM PM6-ORG Method development and Surveys/All intermolecular interactions/All.txt
- Build PARAM PM6-ORG Method development and Surveys/All intermolecular interactions/PM6-D3H4.dat
- Build PARAM PM6-ORG Method development and Surveys/All intermolecular interactions/PM6-D3H4X.dat
- Build PARAM PM6-ORG Method development and Surveys/All intermolecular interactions/PM6-DH+.dat
- Build PARAM PM6-ORG Method development and Surveys/All intermolecular interactions/PM6-DH2.dat
- Build PARAM PM6-ORG Method development and Surveys/All intermolecular interactions/PM6-DH2X.dat
- Build PARAM PM6-ORG Method development and Surveys/All intermolecular interactions/PM6-ORG.dat
- Build PARAM PM6-ORG Method development and Surveys/All intermolecular interactions/PM6.dat
- Build PARAM PM6-ORG Method development and Surveys/All intermolecular interactions/PM7.dat
- Build PARAM PM6-ORG Method development and Surveys/D3H4 Ionic/
- Build PARAM PM6-ORG Method development and Surveys/D3H4 Ionic/D3H4 Ionic.txt
- Build PARAM PM6-ORG Method development and Surveys/D3H4 Ionic/PM6-D3H4.dat
- Build PARAM PM6-ORG Method development and Surveys/D3H4 Ionic/PM6-D3H4X.dat
- Build PARAM PM6-ORG Method development and Surveys/D3H4 Ionic/PM6-DH+.dat
- Build PARAM PM6-ORG Method development and Surveys/D3H4 Ionic/PM6-DH2.dat
- Build PARAM PM6-ORG Method development and Surveys/D3H4 Ionic/PM6-DH2X.dat
- Build PARAM PM6-ORG Method development and Surveys/D3H4 Ionic/PM6-ORG.dat
- Build PARAM PM6-ORG Method development and Surveys/D3H4 Ionic/PM6.dat
- Build PARAM PM6-ORG Method development and Surveys/D3H4 Ionic/PM7.dat
- Build PARAM PM6-ORG Method development and Surveys/D3H4 Ionic/Set D3H4 Ionic.txt
- Build PARAM PM6-ORG Method development and Surveys/Data Clashes/
- Build PARAM PM6-ORG Method development and Surveys/Data Clashes/Clash C - C (bad).mop
- Build PARAM PM6-ORG Method development and Surveys/Data Clashes/Clash C - C (good).mop
- Build PARAM PM6-ORG Method development and Surveys/Data Clashes/Clash C - H (bad).mop
- Build PARAM PM6-ORG Method development and Surveys/Data Clashes/Clash C - H (Good).mop
- Build PARAM PM6-ORG Method development and Surveys/Data Clashes/Clash Cl - H (bad).mop
- Build PARAM PM6-ORG Method development and Surveys/Data Clashes/Clash Cl - H (Good).mop
- Build PARAM PM6-ORG Method development and Surveys/Data Clashes/Clash H - H (Bad) a.mop
- Build PARAM PM6-ORG Method development and Surveys/Data Clashes/Clash H - H (Bad).mop
- Build PARAM PM6-ORG Method development and Surveys/Data Clashes/Clash H - H (good) a.mop
- Build PARAM PM6-ORG Method development and Surveys/Data Clashes/Clash H - H (good).mop
- Build PARAM PM6-ORG Method development and Surveys/Data Clashes/Clash N - C (bad).mop
- Build PARAM PM6-ORG Method development and Surveys/Data Clashes/Clash N - C (Good).mop
- Build PARAM PM6-ORG Method development and Surveys/Data Clashes/Clash N - H (bad).mop
- Build PARAM PM6-ORG Method development and Surveys/Data Clashes/Clash N - H (good).mop
- Build PARAM PM6-ORG Method development and Surveys/Data Clashes/Clash O - C (bad) a.mop
- Build PARAM PM6-ORG Method development and Surveys/Data Clashes/Clash O - C (bad).mop
- Build PARAM PM6-ORG Method development and Surveys/Data Clashes/Clash O - C (good) a.mop
- Build PARAM PM6-ORG Method development and Surveys/Data Clashes/Clash O - C (good).mop
- Build PARAM PM6-ORG Method development and Surveys/Data Clashes/Clash O - H (Bad).mop
- Build PARAM PM6-ORG Method development and Surveys/Data Clashes/Clash O - H (Good).mop
- Build PARAM PM6-ORG Method development and Surveys/Data Clashes/Clash O - N (Bad).mop
- Build PARAM PM6-ORG Method development and Surveys/Data Clashes/Clash O - N (Good).mop
- Build PARAM PM6-ORG Method development and Surveys/Data Clashes/Clash O - O (bad).mop
- Build PARAM PM6-ORG Method development and Surveys/Data Clashes/Clash O - O (good).mop
- Build PARAM PM6-ORG Method development and Surveys/Data Clashes/Clash S - C (bad).mop
- Build PARAM PM6-ORG Method development and Surveys/Data Clashes/Clash S - C (good).mop
- Build PARAM PM6-ORG Method development and Surveys/Data Clashes/Clash S - H (bad).mop
- Build PARAM PM6-ORG Method development and Surveys/Data Clashes/Clash S - H (Good).mop
- Build PARAM PM6-ORG Method development and Surveys/Data Clashes/Clash S - N (bad).mop
- Build PARAM PM6-ORG Method development and Surveys/Data Clashes/Clash S - N (Good).mop
- Build PARAM PM6-ORG Method development and Surveys/Data Clashes/Clash S - O (bad) a.mop
- Build PARAM PM6-ORG Method development and Surveys/Data Clashes/Clash S - O (bad).mop
- Build PARAM PM6-ORG Method development and Surveys/Data Clashes/Clash S - O (Good) a.mop
- Build PARAM PM6-ORG Method development and Surveys/Data Clashes/Clash S - O (Good).mop
- Build PARAM PM6-ORG Method development and Surveys/Data Clashes/Clashes Line-1 Protein-1.mop
- Build PARAM PM6-ORG Method development and Surveys/Data Clashes/Clashes Line-1 Protein-2.mop
- Build PARAM PM6-ORG Method development and Surveys/Data Clashes/Clashes Line-1 Protein-3.mop
- Build PARAM PM6-ORG Method development and Surveys/Data Clashes/Clashes Line-2 Protein-1.mop
- Build PARAM PM6-ORG Method development and Surveys/Data Clashes/Clashes Line-2 Protein-2.mop
- Build PARAM PM6-ORG Method development and Surveys/Data Clashes/Clashes Line-2 Protein-3.mop
- Build PARAM PM6-ORG Method development and Surveys/Data Clashes/Clashes Line-3 Protein-1.mop
- Build PARAM PM6-ORG Method development and Surveys/Data Clashes/Clashes Line-3 Protein-2.mop
- Build PARAM PM6-ORG Method development and Surveys/Data Clashes/Clashes Line-3 Protein-3.mop
- Build PARAM PM6-ORG Method development and Surveys/Data Clashes/Clashes Line-4 protein-1.mop
- Build PARAM PM6-ORG Method development and Surveys/Data Clashes/Clashes Line-4 Protein-2.mop
- Build PARAM PM6-ORG Method development and Surveys/Data Clashes/Clashes Line-4 protein-3.mop
- Build PARAM PM6-ORG Method development and Surveys/Data Clashes/Clashes Line-5 Protein-1.mop
- Build PARAM PM6-ORG Method development and Surveys/Data Clashes/Clashes Line-5 Protein-2.mop
- Build PARAM PM6-ORG Method development and Surveys/Data Clashes/Clashes Line-5 Protein-3.mop
- Build PARAM PM6-ORG Method development and Surveys/Data ground and excited electronic energy levels/
- Build PARAM PM6-ORG Method development and Surveys/Data ground and excited electronic energy levels/aluminium, 4p(g) - 3s(1)3p(2).mop
- Build PARAM PM6-ORG Method development and Surveys/Data ground and excited electronic energy levels/aluminum, 2D(u) - 3s(0)3p(3).mop
- Build PARAM PM6-ORG Method development and Surveys/Data ground and excited electronic energy levels/aluminum, 2p(u) - 3s(2)3p(1).mop
- Build PARAM PM6-ORG Method development and Surveys/Data ground and excited electronic energy levels/aluminum, 2s(g) - 3s(1)3p(2).mop
- Build PARAM PM6-ORG Method development and Surveys/Data ground and excited electronic energy levels/aluminum, 4p(g) - 3s(1)3p(2).mop
- Build PARAM PM6-ORG Method development and Surveys/Data ground and excited electronic energy levels/aluminum, 4S(u) - 3s(0)3p(3).mop
- Build PARAM PM6-ORG Method development and Surveys/Data ground and excited electronic energy levels/aluminum, dication 2Pu.mop
- Build PARAM PM6-ORG Method development and Surveys/Data ground and excited electronic energy levels/antimony, 2d(u) 5s(2)5p(3).mop
- Build PARAM PM6-ORG Method development and Surveys/Data ground and excited electronic energy levels/antimony, 2p(u) 5s(2)5p(3).mop
- Build PARAM PM6-ORG Method development and Surveys/Data ground and excited electronic energy levels/antimony, 4p(g) 5s(1)5p(4).mop
- Build PARAM PM6-ORG Method development and Surveys/Data ground and excited electronic energy levels/antimony, atom 5s(2)5p(3).mop
- Build PARAM PM6-ORG Method development and Surveys/Data ground and excited electronic energy levels/arsenic, 2d(g) - 4s(1)4p(4).mop
- Build PARAM PM6-ORG Method development and Surveys/Data ground and excited electronic energy levels/arsenic, 2d(u) - 4s(2)4p(3).mop
- Build PARAM PM6-ORG Method development and Surveys/Data ground and excited electronic energy levels/arsenic, 2p(g) - 4s(1)4p(4).mop
- Build PARAM PM6-ORG Method development and Surveys/Data ground and excited electronic energy levels/arsenic, 2p(u) - 4s(2)4p(3).mop
- Build PARAM PM6-ORG Method development and Surveys/Data ground and excited electronic energy levels/arsenic, 2s(g) - 4s(1)4p(4).mop
- Build PARAM PM6-ORG Method development and Surveys/Data ground and excited electronic energy levels/arsenic, 4p(g) - 4s(1)4p(4).mop
- Build PARAM PM6-ORG Method development and Surveys/Data ground and excited electronic energy levels/Arsenic, 4S(u) 4s(2)4p(3).mop
- Build PARAM PM6-ORG Method development and Surveys/Data ground and excited electronic energy levels/AuF4(4-) 2T2.mop
- Build PARAM PM6-ORG Method development and Surveys/Data ground and excited electronic energy levels/BaF4(3-) Td 2A1.mop
- Build PARAM PM6-ORG Method development and Surveys/Data ground and excited electronic energy levels/BaF4(3-) Td 2T2.mop
- Build PARAM PM6-ORG Method development and Surveys/Data ground and excited electronic energy levels/Barium(+), 2P(u) 5s(0)5p(1).mop
- Build PARAM PM6-ORG Method development and Surveys/Data ground and excited electronic energy levels/barium, 1d(g) 5s(0)5p(2).mop
- Build PARAM PM6-ORG Method development and Surveys/Data ground and excited electronic energy levels/barium, 1p(u) 5s(1)5p(1).mop
- Build PARAM PM6-ORG Method development and Surveys/Data ground and excited electronic energy levels/barium, 1s(g) 5s(0)5p(2).mop
- Build PARAM PM6-ORG Method development and Surveys/Data ground and excited electronic energy levels/barium, 1s(g) 5s(2)5p(0).mop
- Build PARAM PM6-ORG Method development and Surveys/Data ground and excited electronic energy levels/barium, 3p(g) 5s(0)5p(2).mop
- Build PARAM PM6-ORG Method development and Surveys/Data ground and excited electronic energy levels/barium, 3p(u) 5s(1)5p(1).mop
- Build PARAM PM6-ORG Method development and Surveys/Data ground and excited electronic energy levels/Beryllium, 1D(g) 2s(0)2p(2).mop
- Build PARAM PM6-ORG Method development and Surveys/Data ground and excited electronic energy levels/Beryllium, 1P(u) 2s(1)2p(1).mop
- Build PARAM PM6-ORG Method development and Surveys/Data ground and excited electronic energy levels/Beryllium, 1s(g) 2s(2)2p(0).mop
- Build PARAM PM6-ORG Method development and Surveys/Data ground and excited electronic energy levels/Beryllium, 3P(g) 2s(0)2p(2).mop
- Build PARAM PM6-ORG Method development and Surveys/Data ground and excited electronic energy levels/Beryllium, 3P(u) 2s(1)2p(1).mop
- Build PARAM PM6-ORG Method development and Surveys/Data ground and excited electronic energy levels/bismuth, 2d(u) - 6s(2)6p(3).mop
- Build PARAM PM6-ORG Method development and Surveys/Data ground and excited electronic energy levels/bismuth, 2p(u) - 6s(2)6p(3).mop
- Build PARAM PM6-ORG Method development and Surveys/Data ground and excited electronic energy levels/bismuth, 4s(u) - 6s(2)6p(1).mop
- Build PARAM PM6-ORG Method development and Surveys/Data ground and excited electronic energy levels/boron, 2d(g) - 2s(1)2p(2).mop
- Build PARAM PM6-ORG Method development and Surveys/Data ground and excited electronic energy levels/boron, 2p(u) - 2s(2)2p(1).mop
- Build PARAM PM6-ORG Method development and Surveys/Data ground and excited electronic energy levels/boron, 4p(g) - 2s(1)2p(2).mop
- Build PARAM PM6-ORG Method development and Surveys/Data ground and excited electronic energy levels/boron, 4S(u) - 2s(0)2p(3).mop
- Build PARAM PM6-ORG Method development and Surveys/Data ground and excited electronic energy levels/Bromine, 2P(u) 4s(2)4p(5).mop
- Build PARAM PM6-ORG Method development and Surveys/Data ground and excited electronic energy levels/bromine, cation, 3p(u) 4s(1)4p(5).mop
- Build PARAM PM6-ORG Method development and Surveys/Data ground and excited electronic energy levels/cadmium 1p(u) 4d(10)5s(1)5p(1).mop
- Build PARAM PM6-ORG Method development and Surveys/Data ground and excited electronic energy levels/cadmium 1p(u) 5s(1)5p(1).mop
- Build PARAM PM6-ORG Method development and Surveys/Data ground and excited electronic energy levels/Cadmium 1S(g) 4d(10)5s(2)5p(0).mop
- Build PARAM PM6-ORG Method development and Surveys/Data ground and excited electronic energy levels/cadmium 3p(g) 4d(10)5s(0)5p(2).mop
- Build PARAM PM6-ORG Method development and Surveys/Data ground and excited electronic energy levels/cadmium 3p(u) 4d(10)5s(1)5p(1).mop
- Build PARAM PM6-ORG Method development and Surveys/Data ground and excited electronic energy levels/cadmium 3p(u) 5s(1)5p(1).mop
- Build PARAM PM6-ORG Method development and Surveys/Data ground and excited electronic energy levels/Cadmium(+), 2P(u) 5s(0)5p(1).mop
- Build PARAM PM6-ORG Method development and Surveys/Data ground and excited electronic energy levels/Cadmium(+), 2S(g) 5s(1)5p(0).mop
- Build PARAM PM6-ORG Method development and Surveys/Data ground and excited electronic energy levels/CaF4(3-) 2T2.mop
- Build PARAM PM6-ORG Method development and Surveys/Data ground and excited electronic energy levels/calcium, 1d(g) 4s(0)4p(2).mop
- Build PARAM PM6-ORG Method development and Surveys/Data ground and excited electronic energy levels/calcium, 1p(u) 4s(1)4p(1).mop
- Build PARAM PM6-ORG Method development and Surveys/Data ground and excited electronic energy levels/calcium, 1s(g) 4s(0)4p(2).mop
- Build PARAM PM6-ORG Method development and Surveys/Data ground and excited electronic energy levels/calcium, 1s(g) 4s(2)4p(0).mop
- Build PARAM PM6-ORG Method development and Surveys/Data ground and excited electronic energy levels/calcium, 3p(g) 4s(0)4p(2).mop
- Build PARAM PM6-ORG Method development and Surveys/Data ground and excited electronic energy levels/calcium, 3p(u) 4s(1)4p(1).mop
- Build PARAM PM6-ORG Method development and Surveys/Data ground and excited electronic energy levels/calcium, cation 2p(u) 4s(0)4p(1).mop
- Build PARAM PM6-ORG Method development and Surveys/Data ground and excited electronic energy levels/Cesium 2S(g)  6s(1)6p(0).mop
- Build PARAM PM6-ORG Method development and Surveys/Data ground and excited electronic energy levels/cesium, 2p(u) - 6s(0)6p(1).mop
- Build PARAM PM6-ORG Method development and Surveys/Data ground and excited electronic energy levels/cesium, 2s(g) - 6s(1)6p(0).mop
- Build PARAM PM6-ORG Method development and Surveys/Data ground and excited electronic energy levels/Chlorine, 2P(u) 3s(2)3p(5).mop
- Build PARAM PM6-ORG Method development and Surveys/Data ground and excited electronic energy levels/chlorine, cation 3P(u)  3s(1)3p(5).mop
- Build PARAM PM6-ORG Method development and Surveys/Data ground and excited electronic energy levels/chromium, 5dg 3d(4)4s(2).mop
- Build PARAM PM6-ORG Method development and Surveys/Data ground and excited electronic energy levels/chromium, 5dg 3d(5)4s(1).mop
- Build PARAM PM6-ORG Method development and Surveys/Data ground and excited electronic energy levels/chromium, 5dg(2) 3d(5)4s(1).mop
- Build PARAM PM6-ORG Method development and Surveys/Data ground and excited electronic energy levels/chromium, 5pg 3d(5)4s(1).mop
- Build PARAM PM6-ORG Method development and Surveys/Data ground and excited electronic energy levels/chromium, 5sg 3d(5)4s(1).mop
- Build PARAM PM6-ORG Method development and Surveys/Data ground and excited electronic energy levels/chromium, 7pu 3d(5)4p(1).mop
- Build PARAM PM6-ORG Method development and Surveys/Data ground and excited electronic energy levels/chromium, 7sg 3d(5)4s(1).mop
- Build PARAM PM6-ORG Method development and Surveys/Data ground and excited electronic energy levels/cobalt, 2dg 3d(8)4s(1).mop
- Build PARAM PM6-ORG Method development and Surveys/Data ground and excited electronic energy levels/cobalt, 2fg 3d(8)4s(1).mop
- Build PARAM PM6-ORG Method development and Surveys/Data ground and excited electronic energy levels/cobalt, 2gg 3d(7)4s(2).mop
- Build PARAM PM6-ORG Method development and Surveys/Data ground and excited electronic energy levels/cobalt, 2hg 3d(7)4s(2).mop
- Build PARAM PM6-ORG Method development and Surveys/Data ground and excited electronic energy levels/cobalt, 2pg 3d(7)4s(2).mop
- Build PARAM PM6-ORG Method development and Surveys/Data ground and excited electronic energy levels/cobalt, 2pg 3d(8)4s(1).mop
- Build PARAM PM6-ORG Method development and Surveys/Data ground and excited electronic energy levels/cobalt, 4fg 3d(7)4s(2).mop
- Build PARAM PM6-ORG Method development and Surveys/Data ground and excited electronic energy levels/cobalt, 4fg 3d(8)4s(1).mop
- Build PARAM PM6-ORG Method development and Surveys/Data ground and excited electronic energy levels/cobalt, 4pg 3d(7)4s(2).mop
- Build PARAM PM6-ORG Method development and Surveys/Data ground and excited electronic energy levels/cobalt, 4pg 3d(8)4s(1).mop
- Build PARAM PM6-ORG Method development and Surveys/Data ground and excited electronic energy levels/Cobalt, Second 4F(g).mop
- Build PARAM PM6-ORG Method development and Surveys/Data ground and excited electronic energy levels/CoCl4(=) Td 6A1.mop
- Build PARAM PM6-ORG Method development and Surveys/Data ground and excited electronic energy levels/CoCl4(=) Td 6E.mop
- Build PARAM PM6-ORG Method development and Surveys/Data ground and excited electronic energy levels/CoF6(3-) (Oh) 1A1g.mop
- Build PARAM PM6-ORG Method development and Surveys/Data ground and excited electronic energy levels/CoF6(3-) (Oh) 3T2g.mop
- Build PARAM PM6-ORG Method development and Surveys/Data ground and excited electronic energy levels/CoF6(3-) (Oh) 7T1u.mop
- Build PARAM PM6-ORG Method development and Surveys/Data ground and excited electronic energy levels/CoF6(3-) 7A1g.mop
- Build PARAM PM6-ORG Method development and Surveys/Data ground and excited electronic energy levels/Copper 2Dg 3d(9)4s(2).mop
- Build PARAM PM6-ORG Method development and Surveys/Data ground and excited electronic energy levels/Copper 2Sg 3d(10)4s(1).mop
- Build PARAM PM6-ORG Method development and Surveys/Data ground and excited electronic energy levels/Copper(+) 1Dg 3d(9)4s(1).mop
- Build PARAM PM6-ORG Method development and Surveys/Data ground and excited electronic energy levels/Copper(+) 3Dg 3d(9)4s(1).mop
- Build PARAM PM6-ORG Method development and Surveys/Data ground and excited electronic energy levels/Copper(+) 3Fg 3d(8)4s(2).mop
- Build PARAM PM6-ORG Method development and Surveys/Data ground and excited electronic energy levels/core-core_barium, force p high.mop
- Build PARAM PM6-ORG Method development and Surveys/Data ground and excited electronic energy levels/core-core_Sn - Br near.mop
- Build PARAM PM6-ORG Method development and Surveys/Data ground and excited electronic energy levels/cr(iii)(h2o)6.mop
- Build PARAM PM6-ORG Method development and Surveys/Data ground and excited electronic energy levels/cr(iv)(h2o)6.mop
- Build PARAM PM6-ORG Method development and Surveys/Data ground and excited electronic energy levels/CuF4(3-) Td 1A1.mop
- Build PARAM PM6-ORG Method development and Surveys/Data ground and excited electronic energy levels/CuF4(3-) Td 3E.mop
- Build PARAM PM6-ORG Method development and Surveys/Data ground and excited electronic energy levels/CuF6(3-) 9A1u.mop
- Build PARAM PM6-ORG Method development and Surveys/Data ground and excited electronic energy levels/CuF6(3-) 9T1g.mop
- Build PARAM PM6-ORG Method development and Surveys/Data ground and excited electronic energy levels/CuF6(3-) 9T2u.mop
- Build PARAM PM6-ORG Method development and Surveys/Data ground and excited electronic energy levels/Fe(II)(H2O)6 5E(g).mop
- Build PARAM PM6-ORG Method development and Surveys/Data ground and excited electronic energy levels/Fe(II)(H2O)6 5T(g).mop
- Build PARAM PM6-ORG Method development and Surveys/Data ground and excited electronic energy levels/Fe(III)(H2O)6 4Ag.mop
- Build PARAM PM6-ORG Method development and Surveys/Data ground and excited electronic energy levels/Fe(III)(H2O)6 4Tg.mop
- Build PARAM PM6-ORG Method development and Surveys/Data ground and excited electronic energy levels/Fe(III)(H2O)6 4Tg2.mop
- Build PARAM PM6-ORG Method development and Surveys/Data ground and excited electronic energy levels/Fe(III)F6 4A2(g).mop
- Build PARAM PM6-ORG Method development and Surveys/Data ground and excited electronic energy levels/Fe(III)F6 4T1(g).mop
- Build PARAM PM6-ORG Method development and Surveys/Data ground and excited electronic energy levels/Fe(III)F6 6A1(g).mop
- Build PARAM PM6-ORG Method development and Surveys/Data ground and excited electronic energy levels/Fe(III)F6 6E(g).mop
- Build PARAM PM6-ORG Method development and Surveys/Data ground and excited electronic energy levels/Fe(III)F6 6T2(u).mop
- Build PARAM PM6-ORG Method development and Surveys/Data ground and excited electronic energy levels/FeF6(3-) 4A2g.mop
- Build PARAM PM6-ORG Method development and Surveys/Data ground and excited electronic energy levels/FeF6(3-) 4T1g.mop
- Build PARAM PM6-ORG Method development and Surveys/Data ground and excited electronic energy levels/FeF6(4-) 7A1g.mop
- Build PARAM PM6-ORG Method development and Surveys/Data ground and excited electronic energy levels/fe_dicat_7sg.mop
- Build PARAM PM6-ORG Method development and Surveys/Data ground and excited electronic energy levels/Fluorine, 2p(u) 2s(2)2p(5).mop
- Build PARAM PM6-ORG Method development and Surveys/Data ground and excited electronic energy levels/fluorine, 2s(g) 2s(1)2p(6).mop
- Build PARAM PM6-ORG Method development and Surveys/Data ground and excited electronic energy levels/Gallium(+), 1P(u) - 4s(1)4p(1).mop
- Build PARAM PM6-ORG Method development and Surveys/Data ground and excited electronic energy levels/Gallium(+), 1S(g) - 4s(2)4p(0).mop
- Build PARAM PM6-ORG Method development and Surveys/Data ground and excited electronic energy levels/Gallium(+), 3P(u) - 4s(1)4p(1).mop
- Build PARAM PM6-ORG Method development and Surveys/Data ground and excited electronic energy levels/gallium, 2p(u) - 4s(2)4p(1).mop
- Build PARAM PM6-ORG Method development and Surveys/Data ground and excited electronic energy levels/gallium, 4p(g) - 4s(1)4p(2).mop
- Build PARAM PM6-ORG Method development and Surveys/Data ground and excited electronic energy levels/germanium, 1d(g) 4s(2)4p(2).mop
- Build PARAM PM6-ORG Method development and Surveys/Data ground and excited electronic energy levels/germanium, 1s(g) 4s(2)4p(2).mop
- Build PARAM PM6-ORG Method development and Surveys/Data ground and excited electronic energy levels/germanium, 2 3p(g) 4s(1)4p(3).mop
- Build PARAM PM6-ORG Method development and Surveys/Data ground and excited electronic energy levels/germanium, 3p(g) 4s(2)4p(2).mop
- Build PARAM PM6-ORG Method development and Surveys/Data ground and excited electronic energy levels/germanium, 5s(u) 4s(1)4p(3).mop
- Build PARAM PM6-ORG Method development and Surveys/Data ground and excited electronic energy levels/Gold 2Dg 5d(9)6s(2).mop
- Build PARAM PM6-ORG Method development and Surveys/Data ground and excited electronic energy levels/Gold 2Sg 5d(10)6s(1).mop
- Build PARAM PM6-ORG Method development and Surveys/Data ground and excited electronic energy levels/Hafnium, 1D(g) 5d(2)6s(2).mop
- Build PARAM PM6-ORG Method development and Surveys/Data ground and excited electronic energy levels/Hafnium, 1G(g) 5d(2)6s(2).mop
- Build PARAM PM6-ORG Method development and Surveys/Data ground and excited electronic energy levels/Hafnium, 1S(g) 5d(2)6s(2).mop
- Build PARAM PM6-ORG Method development and Surveys/Data ground and excited electronic energy levels/Hafnium, 3F(g) (6s(2)5d(2)) (ground state).mop
- Build PARAM PM6-ORG Method development and Surveys/Data ground and excited electronic energy levels/Hafnium, 3P(g) 5d(2)6s(2).mop
- Build PARAM PM6-ORG Method development and Surveys/Data ground and excited electronic energy levels/Hafnium, 5F(g) (6s(1)5d(3)) (excited state).mop
- Build PARAM PM6-ORG Method development and Surveys/Data ground and excited electronic energy levels/HfF6(3-) (Oh) 2A1g.mop
- Build PARAM PM6-ORG Method development and Surveys/Data ground and excited electronic energy levels/HfF6(3-) (Oh) 2T1u.mop
- Build PARAM PM6-ORG Method development and Surveys/Data ground and excited electronic energy levels/HfF6(3-) (Oh) 2T2g.mop
- Build PARAM PM6-ORG Method development and Surveys/Data ground and excited electronic energy levels/Hydrogen, 2s(g)  1s(1).mop
- Build PARAM PM6-ORG Method development and Surveys/Data ground and excited electronic energy levels/Indium, 2p(u)  5s(2)5p(1).mop
- Build PARAM PM6-ORG Method development and Surveys/Data ground and excited electronic energy levels/indium, 4p(g) - 5s(1)5p(2).mop
- Build PARAM PM6-ORG Method development and Surveys/Data ground and excited electronic energy levels/Iodine, 2P(u) - 5s(2)5p(5).mop
- Build PARAM PM6-ORG Method development and Surveys/Data ground and excited electronic energy levels/iodine, 2s(g) - 5s(1)5p(6).mop
- Build PARAM PM6-ORG Method development and Surveys/Data ground and excited electronic energy levels/IrF6(3-) (Oh) 1A1g.mop
- Build PARAM PM6-ORG Method development and Surveys/Data ground and excited electronic energy levels/IrF6(3-) (Oh) 3T2g.mop
- Build PARAM PM6-ORG Method development and Surveys/Data ground and excited electronic energy levels/IrF6(3-) (Oh) 7T1u.mop
- Build PARAM PM6-ORG Method development and Surveys/Data ground and excited electronic energy levels/Iridium, 2Gg 5d(7)6s(2).mop
- Build PARAM PM6-ORG Method development and Surveys/Data ground and excited electronic energy levels/Iridium, 4Fg 5d(7)6s(2).mop
- Build PARAM PM6-ORG Method development and Surveys/Data ground and excited electronic energy levels/Iridium, 4Fg2 5d(8)6s(1).mop
- Build PARAM PM6-ORG Method development and Surveys/Data ground and excited electronic energy levels/Iridium, 4Pg 5d(7)6s(2).mop
- Build PARAM PM6-ORG Method development and Surveys/Data ground and excited electronic energy levels/Iridium, 4Pg2 5d(8)6s(1).mop
- Build PARAM PM6-ORG Method development and Surveys/Data ground and excited electronic energy levels/Iridium, atom 4F(g) 6s(2)5d(7).mop
- Build PARAM PM6-ORG Method development and Surveys/Data ground and excited electronic energy levels/iron(+), 4d(g) 4s(1),3d(6).mop
- Build PARAM PM6-ORG Method development and Surveys/Data ground and excited electronic energy levels/iron(+), 4f(g) 4s(0),3d(7).mop
- Build PARAM PM6-ORG Method development and Surveys/Data ground and excited electronic energy levels/iron(+), 4p(g) 4s(0),3d(7).mop
- Build PARAM PM6-ORG Method development and Surveys/Data ground and excited electronic energy levels/iron(+), 6d(g) 4s(1),3d(6).mop
- Build PARAM PM6-ORG Method development and Surveys/Data ground and excited electronic energy levels/Iron(++), 7P(u) 3d(5)4p(1).mop
- Build PARAM PM6-ORG Method development and Surveys/Data ground and excited electronic energy levels/iron, 3f(g) 3d(6)4s(2).mop
- Build PARAM PM6-ORG Method development and Surveys/Data ground and excited electronic energy levels/Iron, 3f(g) 3d(7)4s(1).mop
- Build PARAM PM6-ORG Method development and Surveys/Data ground and excited electronic energy levels/iron, 3h(g) 3d(6)4s(2).mop
- Build PARAM PM6-ORG Method development and Surveys/Data ground and excited electronic energy levels/iron, 3p(g) 3d(6)4s(2).mop
- Build PARAM PM6-ORG Method development and Surveys/Data ground and excited electronic energy levels/iron, 5d(g) 3d(6)4s(2).mop
- Build PARAM PM6-ORG Method development and Surveys/Data ground and excited electronic energy levels/iron, 5f(g) 3d(7)4s(1).mop
- Build PARAM PM6-ORG Method development and Surveys/Data ground and excited electronic energy levels/iron, 5p(g) 3d(7)4s(1).mop
- Build PARAM PM6-ORG Method development and Surveys/Data ground and excited electronic energy levels/iron, cation 4f(g) - 4s(0)3d(7).mop
- Build PARAM PM6-ORG Method development and Surveys/Data ground and excited electronic energy levels/Iron, cation 6D(g) - 4s(1)3d(6).mop
- Build PARAM PM6-ORG Method development and Surveys/Data ground and excited electronic energy levels/iron, dication 5d(g) - 4s(0)3d(6).mop
- Build PARAM PM6-ORG Method development and Surveys/Data ground and excited electronic energy levels/iron, dication 7s(g) - 4s(1)3d(5).mop
- Build PARAM PM6-ORG Method development and Surveys/Data ground and excited electronic energy levels/LaF4(=) Td 2A1.mop
- Build PARAM PM6-ORG Method development and Surveys/Data ground and excited electronic energy levels/LaF4(=) Td 2E.mop
- Build PARAM PM6-ORG Method development and Surveys/Data ground and excited electronic energy levels/LaF4(=) Td 2T2.mop
- Build PARAM PM6-ORG Method development and Surveys/Data ground and excited electronic energy levels/LaF6 (4-) 2A1g.mop
- Build PARAM PM6-ORG Method development and Surveys/Data ground and excited electronic energy levels/LaF6 (4-) 2T1u.mop
- Build PARAM PM6-ORG Method development and Surveys/Data ground and excited electronic energy levels/LaF6 (4-) 2T2g.mop
- Build PARAM PM6-ORG Method development and Surveys/Data ground and excited electronic energy levels/Lanthanum 2Dg 5d(1)6s(2).mop
- Build PARAM PM6-ORG Method development and Surveys/Data ground and excited electronic energy levels/Lanthanum 2Pu 6s(2)6p(1).mop
- Build PARAM PM6-ORG Method development and Surveys/Data ground and excited electronic energy levels/Lanthanum 4Fg 5d(2)6s(1).mop
- Build PARAM PM6-ORG Method development and Surveys/Data ground and excited electronic energy levels/Lanthanum 4Fg2 5d(3).mop
- Build PARAM PM6-ORG Method development and Surveys/Data ground and excited electronic energy levels/Lanthanum 4Fu 5d(1)6s(1)6p(1).mop
- Build PARAM PM6-ORG Method development and Surveys/Data ground and excited electronic energy levels/Lanthanum 4Pg 5d(2)6s(1).mop
- Build PARAM PM6-ORG Method development and Surveys/Data ground and excited electronic energy levels/lead, 1d(g) 6s(2)6p(2).mop
- Build PARAM PM6-ORG Method development and Surveys/Data ground and excited electronic energy levels/lead, 1s(g) 6s(2)6p(2).mop
- Build PARAM PM6-ORG Method development and Surveys/Data ground and excited electronic energy levels/lead, 2d(g) 6s(1)6p(2).mop
- Build PARAM PM6-ORG Method development and Surveys/Data ground and excited electronic energy levels/lead, 2p(g) 6s(1)6p(2).mop
- Build PARAM PM6-ORG Method development and Surveys/Data ground and excited electronic energy levels/lead, 3P(g) 6s(2)6p(2).mop
- Build PARAM PM6-ORG Method development and Surveys/Data ground and excited electronic energy levels/lead, 4p(g) 6s(1)6p(2).mop
- Build PARAM PM6-ORG Method development and Surveys/Data ground and excited electronic energy levels/Lithium 2s(g)  2s(1)2p(0).mop
- Build PARAM PM6-ORG Method development and Surveys/Data ground and excited electronic energy levels/lithium, 2p(u) 2s(0) 2p(1).mop
- Build PARAM PM6-ORG Method development and Surveys/Data ground and excited electronic energy levels/LuF6 (2-) 2A1g.mop
- Build PARAM PM6-ORG Method development and Surveys/Data ground and excited electronic energy levels/LuF6 (2-) 2T1u.mop
- Build PARAM PM6-ORG Method development and Surveys/Data ground and excited electronic energy levels/LuF6 (2-) 2T2g.mop
- Build PARAM PM6-ORG Method development and Surveys/Data ground and excited electronic energy levels/Lutetium(+), 1D(g) 6s(1)5d(1)6p(0).mop
- Build PARAM PM6-ORG Method development and Surveys/Data ground and excited electronic energy levels/Lutetium(+), 1D(u) 6s(1)5d(0)6p(1).mop
- Build PARAM PM6-ORG Method development and Surveys/Data ground and excited electronic energy levels/Lutetium(+), 1F(u) 6s(0)5d(1)6p(1).mop
- Build PARAM PM6-ORG Method development and Surveys/Data ground and excited electronic energy levels/Lutetium(+), 1P(u) 6s(0)5d(1)6p(1).mop
- Build PARAM PM6-ORG Method development and Surveys/Data ground and excited electronic energy levels/Lutetium(+), 1P(u) 6s(1)5d(0)6p(1).mop
- Build PARAM PM6-ORG Method development and Surveys/Data ground and excited electronic energy levels/Lutetium(+), 1S(g) 6s(2)6p(0).mop
- Build PARAM PM6-ORG Method development and Surveys/Data ground and excited electronic energy levels/Lutetium(+), 3D(g) 6s(1)5d(1)6p(0).mop
- Build PARAM PM6-ORG Method development and Surveys/Data ground and excited electronic energy levels/Lutetium(+), 3D(u) 6s(1)5d(0)6p(1).mop
- Build PARAM PM6-ORG Method development and Surveys/Data ground and excited electronic energy levels/Lutetium(+), 3F(g) 6s(2)5d(0)6p(0).mop
- Build PARAM PM6-ORG Method development and Surveys/Data ground and excited electronic energy levels/Lutetium(+), 3F(u) 6s(1)5d(0)6p(1).mop
- Build PARAM PM6-ORG Method development and Surveys/Data ground and excited electronic energy levels/Lutetium(+), 3P(g) 6s(2)5d(0)6p(0).mop
- Build PARAM PM6-ORG Method development and Surveys/Data ground and excited electronic energy levels/Lutetium(+), 3P(u) 6s(0)5d(1)6p(1).mop
- Build PARAM PM6-ORG Method development and Surveys/Data ground and excited electronic energy levels/Lutetium(+), 3P(u) 6s(1)5d(0)6p(1).mop
- Build PARAM PM6-ORG Method development and Surveys/Data ground and excited electronic energy levels/Lutetium, 2D(g) 6s(2)5d(1)6p(0).mop
- Build PARAM PM6-ORG Method development and Surveys/Data ground and excited electronic energy levels/Lutetium, 2D(u) 6s(1)5d(1)6p(1).mop
- Build PARAM PM6-ORG Method development and Surveys/Data ground and excited electronic energy levels/Lutetium, 2G(g) 6s(1)5d(2)6p(0).mop
- Build PARAM PM6-ORG Method development and Surveys/Data ground and excited electronic energy levels/Lutetium, 2P(u) 6s(2)5d(0)6p(1).mop
- Build PARAM PM6-ORG Method development and Surveys/Data ground and excited electronic energy levels/Lutetium, 4D(u) 6s(1)5d(1)6p(1).mop
- Build PARAM PM6-ORG Method development and Surveys/Data ground and excited electronic energy levels/Lutetium, 4F(g) 6s(1)5d(2)6p(0).mop
- Build PARAM PM6-ORG Method development and Surveys/Data ground and excited electronic energy levels/Lutetium, 4F(u) 6s(1)5d(1)6p(1).mop
- Build PARAM PM6-ORG Method development and Surveys/Data ground and excited electronic energy levels/Lutetium, 4P(g) 6s(1)5d(2)6p(0).mop
- Build PARAM PM6-ORG Method development and Surveys/Data ground and excited electronic energy levels/Lutetium, 4P(u) 6s(1)5d(1)6p(1).mop
- Build PARAM PM6-ORG Method development and Surveys/Data ground and excited electronic energy levels/magnesium, 1p(u) 3s(1)3p(1).mop
- Build PARAM PM6-ORG Method development and Surveys/Data ground and excited electronic energy levels/magnesium, 1s(g) 3s(0)3p(2).mop
- Build PARAM PM6-ORG Method development and Surveys/Data ground and excited electronic energy levels/magnesium, 1s(g) 3s(2)3p(0).mop
- Build PARAM PM6-ORG Method development and Surveys/Data ground and excited electronic energy levels/magnesium, 3p(g) 3s(0)3p(2).mop
[truncated: 9,700 more entries]
