# Supplementary material for: Computational chemistry methods based on MNDO and tools for improving their accuracy
Source: J Mol Model. 2026 Mar 13;32(4):98. doi: 10.1007/s00894-026-06653-3 (PMC12987868; doi:10.1007/s00894-026-06653-3)
Supplement: Supplementary file 1 — ESM1 (ZIP 34.0 MB) [file 894_2026_6653_MOESM1_ESM.zip › Construct HTML table of errors for the sub-set comparing PM6-ORG with other methods using Stats.cmd]

REM
REM  Construct two sets of HTML tables.  
REM
REM  One set consists of tables listing individual reference data 
REM  and errors for a property for each method.
REM
REM  The second set of tables lists average unsigned errors for a property of each element.
REM
REM (Properies are: heats of formation, dipoles, I.P.s, and geometries.)
REM
REM
REM  Delete any current statistics entries to prevent duplication.
REM
del /S *Stats*.html
cd .\Build PARAM PM6-ORG Method development and Surveys\PM6-ORG, PM6-D3H4, PM6-D3H4X, PM6, and PM7
..\..\Software\stats.exe PM6-ORG,_PM6-D3H4,_PM6-D3H4X,_PM6,_and_PM7.txt"
cd ../../
