# Supplementary material for: Computational chemistry methods based on MNDO and tools for improving their accuracy
Source: J Mol Model. 2026 Mar 13;32(4):98. doi: 10.1007/s00894-026-06653-3 (PMC12987868; doi:10.1007/s00894-026-06653-3)
Supplement: Supplementary file 1 — ESM1 (ZIP 34.0 MB) [file 894_2026_6653_MOESM1_ESM.zip › Construct_all MOPAC results for the repulsive interactions reference data files.cmd]

REM
REM  Calculate properties of Repulsive Interactions for several methods
REM
cd ".\Build PARAM PM6-ORG Method development and Surveys\Repulsive Interactions
FOR  %%p IN (PM6-ORG PM6-DH+ PM6-DH2 PM7 PM6-D3H4 PM6-D3H4X PM6 PM6-DH2X PM6-DH+) DO (
echo Starting %%p 
CALL "..\..\Software\PARAM.exe" %%p
)
cd ../../
