# Supplementary material for: Computational chemistry methods based on MNDO and tools for improving their accuracy
Source: J Mol Model. 2026 Mar 13;32(4):98. doi: 10.1007/s00894-026-06653-3 (PMC12987868; doi:10.1007/s00894-026-06653-3)
Supplement: Supplementary file 1 — ESM1 (ZIP 34.0 MB) [file 894_2026_6653_MOESM1_ESM.zip › Method-development - Improve PM6-ORG.cmd]

REM
REM  Method delvelopment - attempt to improve PM6-ORG parameters
REM
cd ".\Build PARAM PM6-ORG Method development and Surveys\PM6-ORG Parameter optimization" 
CALL "..\..\Software\PARAM.exe" PM6-ORG.dat
cd ..\..\
