# Supplementary material for: Computational chemistry methods based on MNDO and tools for improving their accuracy
Source: J Mol Model. 2026 Mar 13;32(4):98. doi: 10.1007/s00894-026-06653-3 (PMC12987868; doi:10.1007/s00894-026-06653-3)
Supplement: Supplementary file 1 — ESM1 (ZIP 34.0 MB) [file 894_2026_6653_MOESM1_ESM.zip › Build PARAM PM6-ORG Method development and Surveys/All intermolecular interactions/All intermolecular interaction sets for survey.txt]

*
* Start of S22 set
*
01_NH3_dimer separated
02_water_dimer separated
03_formic_acid_dimer separated
04_formamide_dimer separated
05_uracil_HB separated
06_pyridoxine_aminopyridine separated
07_adenine_thymine_WC separated
08_CH4_dimer_well_separated
09_Ethylene_dimer_well_separated
10_benzene_methane_well_separated
11_benzene_dimer_stack_well_separated
12_pyrazine_dimer_well_separated
13_uracil_dimer_stack_well_separated
14_indole_benzene_stack_well_separated
15_adenine_thymine_stack separated
16_Ethylene_acetylene_well_separated
17_benzene_H2O_well_separated
18_benzene_NH3_well_separated
19_benzene_HCN_well_separated
20_benzene_dimer_T_well_separated
21_indole_benzene_T_well_separated
22_phenol_dimer separated
01_NH3_dimer
02_water_dimer
03_formic_acid_dimer
04_formamide_dimer
05_uracil_HB
06_pyridoxine_aminopyridine
07_adenine_thymine_WC
08_CH4_dimer
09_Ethylene_dimer
10_benzene_methane
11_benzene_dimer_stack
12_pyrazine_dimer
13_uracil_dimer_stack
14_indole_benzene_stack
15_adenine_thymine_stack
16_Ethylene_acetylene
17_benzene_H2O
18_benzene_NH3
19_benzene_HCN
20_benzene_dimer_T
21_indole_benzene_T
22_phenol_dimer
*
*  Start of S66 set
*
01 Water - Water (Separated).mop
01 Water - Water.mop
02 Water - Methanol (Separated).mop
02 Water - Methanol.mop
03 Water - MeNH2 (Separated).mop
03 Water - MeNH2.mop
04 Water - Peptide (Separated).mop
04 Water - Peptide.mop
05 MeOH - MeOH (Separated).mop
05 MeOH - MeOH.mop
06 MeOH - MeNH2 (Separated).mop
06 MeOH - MeNH2.mop
07 MeOH - Peptide (Separated).mop
07 MeOH - Peptide.mop
08 MeOH - Water (Separated).mop
08 MeOH - Water.mop
09 MeNH2 - MeOH (Separated).mop
09 MeNH2 - MeOH.mop
10 MeNH2 - MeNH2 (Separated).mop
10 MeNH2 - MeNH2.mop
11 MeNH2 - Peptide (Separated).mop
11 MeNH2 - Peptide.mop
12 MeNH2 - Water (Separated).mop
12 MeNH2 - Water.mop
13 Peptide - MeOH (Separated).mop
13 Peptide - MeOH.mop
14 Peptide - MeNH2 (Separated).mop
14 Peptide - MeNH2.mop
15 Peptide - Peptide (Separated).mop
15 Peptide - Peptide.mop
16 Peptide - Water (Separated).mop
16 Peptide - Water.mop
17 Uracil - Uracil (BP) (Separated).mop
17 Uracil - Uracil (BP).mop
18 Water - Pyridine (Separated).mop
18 Water - Pyridine.mop
19 MeOH - Pyridine (Separated).mop
19 MeOH - Pyridine.mop
20 AcOH - AcOH (Separated).mop
20 AcOH - AcOH.mop
21 AnNH2 - AcNH2 (Separated).mop
21 AnNH2 - AcNH2.mop
22 AcOH - Uracil (Separated).mop
22 AcOH - Uracil.mop
23 AcNH2 - Uracil (Separated).mop
23 AcNH2 - Uracil.mop
24 Benzene - Benzene (pi - pi) (Separated).mop
24 Benzene - Benzene (pi - pi).mop
25 Pyridine - Pyridine (pi - pi) (Separated).mop
25 Pyridine - Pyridine (pi - pi).mop
26 Uracil - Uracil (pi - pi) (Separated).mop
26 Uracil - Uracil (pi - pi).mop
27 Benzene - Pyridine (pi - pi) (Separated).mop
27 Benzene - Pyridine (pi - pi).mop
28 Benzene - Uracil (pi - pi) (Separated).mop
28 Benzene - Uracil (pi - pi).mop
29 Pyridine - uracil (pi - pi) (Separated).mop
29 Pyridine - uracil (pi - pi).mop
30 Benzene - Ethylene (Separated).mop
30 Benzene - Ethylene.mop
31 Uracil - Ethylene (Separated).mop
31 Uracil - Ethylene.mop
32 Uracil - Ethyne (Separated).mop
32 Uracil - Ethyne.mop
33 Pyridine - Ethylene (Separated).mop
33 Pyridine - Ethylene.mop
34 Pentane - Pentane (Separated).mop
34 Pentane - Pentane.mop
35 Neopentane - Pentane (Separated).mop
35 Neopentane - Pentane.mop
36 Neopentane - Neopentane (Separated).mop
36 Neopentane - Neopentane.mop
37 Cyclopentane - Neopentane (Separated).mop
37 Cyclopentane - Neopentane.mop
38 Cyclopentane - Cyclopentane (Separated).mop
38 Cyclopentane - Cyclopentane.mop
39 Benzene - Cyclopentane (Separated).mop
39 Benzene - Cyclopentane.mop
40 Benzene - Neopentane (Separated).mop
40 Benzene - Neopentane.mop
41 Uracil - Pentane (Separated).mop
41 Uracil - Pentane.mop
42 Uracil - Cyclopentane (Separated).mop
42 Uracil - Cyclopentane.mop
43 Uracil - Neopentane (Separated).mop
43 Uracil - Neopentane.mop
44 Ethylene - Pentane (Separated).mop
44 Ethylene - Pentane.mop
45 Ethyne - Pentane (Separated).mop
45 Ethyne - Pentane.mop
46 Peptide - Pentane (Separated).mop
46 Peptide - Pentane.mop
47 Benzene - Benzene (TS) (Separated).mop
47 Benzene - Benzene (TS).mop
48 Pyridine - Pyridine (TS) (Separated).mop
48 Pyridine - Pyridine (TS).mop
49 Benzene - Pyridine (TS) (Separated).mop
49 Benzene - Pyridine (TS).mop
50 Benzene - Ethyne (CH - pi) (Separated).mop
50 Benzene - Ethyne (CH - pi).mop
51 Ethyne - Ethyne (TS) (Separated).mop
51 Ethyne - Ethyne (TS).mop
52 Benzene - AcOH (OH - pi) (Separated).mop
52 Benzene - AcOH (OH - pi).mop
53 Benzene - AcNH2 (NH - pi) (Separated).mop
53 Benzene - AcNH2 (NH - pi).mop
54 Benzene - Water (OH - pi) (Separated).mop
54 Benzene - Water (OH - pi).mop
55 Benzene - MeOH (OH - pi) (Separated).mop
55 Benzene - MeOH (OH - pi).mop
56 Benzene - MeNH2 (NH - pi) (Separated).mop
56 Benzene - MeNH2 (NH - pi).mop
57 Benzene - Peptide (NH - pi) (Separated).mop
57 Benzene - Peptide (NH - pi).mop
58 Pyridine - Pyridine (CH - N) (Separated).mop
58 Pyridine - Pyridine (CH - N).mop
59 Ethyne - Water (Separated).mop
59 Ethyne - Water.mop
60 Ethyne - AcOH (OH-pi) (Separated).mop
60 Ethyne - AcOH (OH-pi).mop
61 Pentane - AcOH (Separated).mop
61 Pentane - AcOH.mop
62 Pentane - AcNH2 (Separated).mop
62 Pentane - AcNH2.mop
63 Benzene - AcOH (Separated).mop
63 Benzene - AcOH.mop
64 Peptide - Ethylene (Separated).mop
64 Peptide - Ethylene.mop
65 Pyridine - Ethyne (Separated).mop
65 Pyridine - Ethyne.mop
66 MeNH2 - Pyridine (Separated).mop
66 MeNH2 - Pyridine.mop
*
* Start of X40 set
*
01 methane - f2 separated
01 Methane - F2
02 methane - cl2 separated
02 Methane - Cl2
03 methane - br2 separated
03 Methane - Br2
04 methane - i2 separated
04 Methane - I2
05 fluoromethane - methane separated
05 Fluoromethane - methane
06 chloromethane - methane separated
06 Chloromethane - methane
07 trifluoromethane - methane separated
07 Trifluoromethane - methane
08 trichloromethane - methane separated
08 Trichloromethane - methane
09 fluoromethane dimer separated
09 Fluoromethane dimer
10 chloromethane dimer separated
10 Chloromethane dimer
11 trifluorobenzene - benzene separated
11 Trifluorobenzene - benzene
12 hexafluorobenzene - benzene separated
12 Hexafluorobenzene - benzene
13 chloromethane - formaldehyde separated
13 Chloromethane - formaldehyde
14 bromomethane - formaldehyde separated
14 Bromomethane - formaldehyde
15 iodomethane - formaldehyde separated
15 Iodomethane - formaldehyde
16 trifluorochloromethane - formaldehyde separated
16 Trifluorochloromethane - formaldehyde
17 trifluorobromomethane - formaldehyde separated
17 Trifluorobromomethane - formaldehyde
18 trifluoroiodomethane - formaldehyde separated
18 Trifluoroiodomethane - formaldehyde
19 chlorobenzenezene - acetone separated
19 Chlorobenzenezene - acetone
20 bromobenzenezene - acetone separated
20 Bromobenzenezene - acetone
21 iodobenzenezene - acetone separated
21 Iodobenzenezene - acetone
22 chlorobenzenezene - trimethylamine separated
22 Chlorobenzenezene - trimethylamine
23 bromobenzenezene - trimethylamine separated
23 Bromobenzenezene - trimethylamine
24 iodobenzenezene - trimethylamine separated
24 Iodobenzenezene - trimethylamine
25 bromobenzenezene - methanethiol separated
25 Bromobenzenezene - methanethiol
26 iodobenzenezene - methanethiol separated
26 Iodobenzenezene - methanethiol
27 bromomethane - benzene separated
27 Bromomethane - benzene
28 iodomethane - benzene separated
28 Iodomethane - benzene
29 trifluorobromomethane - benzene separated
29 Trifluorobromomethane - benzene
30 trifluoroiodomethane - benzene separated
30 Trifluoroiodomethane - benzene
31 trifluoromethanol - water separated
31 Trifluoromethanol - water
32 trichloromethanol - water separated
32 Trichloromethanol - water
33 hf - methanol separated
33 HF - methanol
34 hcl - methanol separated
34 HCl - methanol
35 hbr - methanol separated
35 HBr - methanol
36 hi - methanol separated
36 HI - methanol
37 hf - methylamine separated
37 HF - methylamine
38 hcl - methylamine separated
38 HCl - methylamine
39 methanol - fluoromethane separated
39 methanol - fluoromethane
40 methanol - chloromethane separated
40 methanol - chloromethane
*
* Start of L7 set
*
 1 Circumcoronene adenine separated
 2 Circumcoronene GC base pair separated
 3 Coronene dimer separated
 4 GCGC base pair stack separated
 5 Guanine trimer separated
 6 Octadecane dimer separated
 7 Phenylalanine residues trimer separated
 1 Circumcoronene adenine
 2 Circumcoronene GC base pair
 3 Coronene dimer
 4 GCGC base pair stack
 5 Guanine trimer
 6 Octadecane dimer
 7 Phenylalanine residues trimer
*
* Start of S12L set
*
2a tcna tweezer separated
2a TCNA tweezer
2b dcb tweezer separated
2b DCB tweezer
3a tnf pincer separated
3a TNF pincer
3b ndb pincer separated
3b NDB pincer
4a c60 catcher separated
4a C60 catcher
4b c70 catcher separated
4b C70 catcher
5a glh mcyle separated
5a GLH mcyle
5b bq mcyle separated
5b BQ mcyle
6a bunh4 cb6 separated
6a BuNH4 CB6
6b prnh4 cb6 separated
6b PrNH4 CB6
7a FECP CB7 separated
7a FECP CB7 
7b adoh cb7 separated
7b ADOH CB7
*
*  D3H4 Ionic set
*
methylammonium ... methylamine separated
imidazolium ... methylamine separated
guanidinium ... methylamine separated
methylammonium ... water separated
methylammonium ... formaldehyde separated
methylammonium ... methanol separated
imidazolium ... water separated
imidazolium ... formaldehyde separated
imidazolium ... methanol separated
guanidinium ... water separated
guanidinium ... formaldehyde separated
guanidinium ... methanol separated
acetate ... methylamine separated
acetate ... water separated
acetate ... methanol separated
*
acetate ... methylamine
acetate ... water
acetate ... methanol
*
methylammonium ... methylamine
methylammonium ... water
methylammonium ... formaldehyde
methylammonium ... methanol
*
imidazolium ... methylamine
imidazolium ... water
imidazolium ... formaldehyde
imidazolium ... methanol
*
guanidinium ... methylamine
guanidinium ... water
guanidinium ... formaldehyde
guanidinium ... methanol
*
*
*  Repulsive interactions set
*
rep739sys001g03pt100a                              
rep739sys001g03pt100b                              
rep739sys001g03pt100ab                              
rep739sys001g05pt100a                              
rep739sys001g05pt100b                              
rep739sys001g05pt100ab                              
rep739sys001g06pt100a                              
rep739sys001g06pt100b                              
rep739sys001g06pt100ab                              
rep739sys001g08pt100a                              
rep739sys001g08pt100b                              
rep739sys001g08pt100ab                              
rep739sys001g09pt100a                              
rep739sys001g09pt100b                              
rep739sys001g09pt100ab                              
rep739sys001g10pt100a                              
rep739sys001g10pt100b                              
rep739sys001g10pt100ab                              
rep739sys001g12pt100a                              
rep739sys001g12pt100b                              
rep739sys001g12pt100ab                              
rep739sys001g13pt100a                              
rep739sys001g13pt100b                              
rep739sys001g13pt100ab                              
rep739sys001g14pt100a                              
rep739sys001g14pt100b                              
rep739sys001g14pt100ab                              
rep739sys001g15pt100a                              
rep739sys001g15pt100b                              
rep739sys001g15pt100ab                              
rep739sys002g02pt100a                              
rep739sys002g02pt100b                              
rep739sys002g02pt100ab                              
rep739sys002g03pt100a                              
rep739sys002g04pt100a                              
rep739sys002g04pt100b                              
rep739sys002g04pt100ab                              
rep739sys002g05pt100a                              
rep739sys002g06pt100a                              
rep739sys002g06pt100b                              
rep739sys002g06pt100ab                              
rep739sys002g07pt100a                              
rep739sys002g07pt100b                              
rep739sys002g07pt100ab                              
rep739sys002g08pt100a                              
rep739sys002g08pt100b                              
rep739sys002g08pt100ab                              
rep739sys002g09pt100a                              
rep739sys002g09pt100b                              
rep739sys002g09pt100ab                              
rep739sys002g10pt100a                              
rep739sys002g10pt100b                              
rep739sys002g10pt100ab                              
rep739sys002g11pt100a                              
rep739sys002g11pt100b                              
rep739sys002g11pt100ab                              
rep739sys002g12pt100a                              
rep739sys002g12pt100b                              
rep739sys002g12pt100ab                              
rep739sys002g14pt100a                              
rep739sys002g14pt100b                              
rep739sys002g14pt100ab                              
rep739sys002g15pt100a                              
rep739sys002g15pt100b                              
rep739sys002g15pt100ab                              
rep739sys002g16pt100a                              
rep739sys002g16pt100b                              
rep739sys002g16pt100ab                              
rep739sys002g17pt100a                              
rep739sys002g17pt100b                              
rep739sys002g17pt100ab                              
rep739sys002g18pt100a                              
rep739sys002g18pt100b                              
rep739sys002g18pt100ab                              
rep739sys002g19pt100a                              
rep739sys002g19pt100b                              
rep739sys002g19pt100ab                              
rep739sys002g20pt100a                              
rep739sys002g20pt100b                              
rep739sys002g20pt100ab                              
rep739sys003g01pt100a                              
rep739sys003g01pt100b                              
rep739sys003g01pt100ab                              
rep739sys003g02pt100a                              
rep739sys003g02pt100b                              
rep739sys003g02pt100ab                              
rep739sys003g03pt100a                              
rep739sys003g03pt100b                              
rep739sys003g03pt100ab                              
rep739sys003g04pt100a                              
rep739sys003g04pt100b                              
rep739sys003g04pt100ab                              
rep739sys003g05pt100a                              
rep739sys003g05pt100b                              
rep739sys003g05pt100ab                              
rep739sys003g06pt100a                              
rep739sys003g06pt100b                              
rep739sys003g06pt100ab                              
rep739sys003g07pt100a                              
rep739sys003g07pt100b                              
rep739sys003g07pt100ab                              
rep739sys003g08pt100a                              
rep739sys003g08pt100b                              
rep739sys003g08pt100ab                              
rep739sys003g09pt100a                              
rep739sys003g09pt100b                              
rep739sys003g09pt100ab                              
rep739sys003g10pt100a                              
rep739sys003g10pt100b                              
rep739sys003g10pt100ab                              
rep739sys004g02pt100a                              
rep739sys004g02pt100b                              
rep739sys004g02pt100ab                              
rep739sys004g03pt100a                              
rep739sys004g03pt100b                              
rep739sys004g03pt100ab                              
rep739sys004g05pt100a                              
rep739sys004g05pt100b                              
rep739sys004g05pt100ab                              
rep739sys004g06pt100a                              
rep739sys004g06pt100b                              
rep739sys004g06pt100ab                              
rep739sys004g07pt100a                              
rep739sys004g07pt100b                              
rep739sys004g07pt100ab                              
rep739sys004g08pt100a                              
rep739sys004g08pt100b                              
rep739sys004g08pt100ab                              
rep739sys004g09pt100a                              
rep739sys004g09pt100b                              
rep739sys004g09pt100ab                              
rep739sys004g10pt100a                              
rep739sys004g10pt100b                              
rep739sys004g10pt100ab                              
rep739sys004g12pt100a                              
rep739sys004g12pt100b                              
rep739sys004g12pt100ab                              
rep739sys004g13pt100a                              
rep739sys004g13pt100b                              
rep739sys004g13pt100ab                              
rep739sys004g14pt100a                              
rep739sys004g14pt100b                              
rep739sys004g14pt100ab                              
rep739sys004g15pt100a                              
rep739sys004g15pt100b                              
rep739sys004g15pt100ab                              
rep739sys004g17pt100a                              
rep739sys004g17pt100b                              
rep739sys004g17pt100ab                              
rep739sys004g18pt100a                              
rep739sys004g18pt100b                              
rep739sys004g18pt100ab                              
rep739sys004g19pt100a                              
rep739sys004g19pt100b                              
rep739sys004g19pt100ab                              
rep739sys004g20pt100a                              
rep739sys004g20pt100b                              
rep739sys004g20pt100ab                              
rep739sys004g22pt100a                              
rep739sys004g22pt100b                              
rep739sys004g22pt100ab                              
rep739sys004g23pt100a                              
rep739sys004g23pt100b                              
rep739sys004g23pt100ab                              
rep739sys004g24pt100a                              
rep739sys004g24pt100b                              
rep739sys004g24pt100ab                              
rep739sys004g25pt100a                              
rep739sys004g25pt100b                              
rep739sys004g25pt100ab                              
rep739sys005g01pt100a                              
rep739sys005g01pt100b                              
rep739sys005g01pt100ab                              
rep739sys005g02pt100a                              
rep739sys005g02pt100b                              
rep739sys005g02pt100ab                              
rep739sys005g03pt100a                              
rep739sys005g03pt100b                              
rep739sys005g03pt100ab                              
rep739sys005g04pt100a                              
rep739sys005g04pt100b                              
rep739sys005g04pt100ab                              
rep739sys005g05pt100a                              
rep739sys005g05pt100b                              
rep739sys005g05pt100ab                              
rep739sys005g06pt100a                              
rep739sys005g06pt100b                              
rep739sys005g06pt100ab                              
rep739sys005g07pt100a                              
rep739sys005g07pt100b                              
rep739sys005g07pt100ab                              
rep739sys005g08pt100a                              
rep739sys005g08pt100b                              
rep739sys005g08pt100ab                              
rep739sys005g09pt100a                              
rep739sys005g09pt100b                              
rep739sys005g09pt100ab                              
rep739sys005g10pt100a                              
rep739sys005g10pt100b                              
rep739sys005g10pt100ab                              
rep739sys005g11pt100a                              
rep739sys005g11pt100b                              
rep739sys005g11pt100ab                              
rep739sys005g12pt100a                              
rep739sys005g12pt100b                              
rep739sys005g12pt100ab                              
rep739sys005g13pt100a                              
rep739sys005g13pt100b                              
rep739sys005g13pt100ab                              
rep739sys005g14pt100a                              
rep739sys005g14pt100b                              
rep739sys005g14pt100ab                              
rep739sys005g15pt100a                              
rep739sys005g15pt100b                              
rep739sys005g15pt100ab                              
rep739sys005g16pt100a                              
rep739sys005g16pt100b                              
rep739sys005g16pt100ab                              
rep739sys005g17pt100a                              
rep739sys005g17pt100b                              
rep739sys005g17pt100ab                              
rep739sys005g18pt100a                              
rep739sys005g18pt100b                              
rep739sys005g18pt100ab                              
rep739sys005g19pt100a                              
rep739sys005g19pt100b                              
rep739sys005g19pt100ab                              
rep739sys005g20pt100a                              
rep739sys005g20pt100b                              
rep739sys005g20pt100ab                              
rep739sys006g01pt100a                              
rep739sys006g01pt100b                              
rep739sys006g01pt100ab                              
rep739sys006g02pt100a                              
rep739sys006g02pt100b                              
rep739sys006g02pt100ab                              
rep739sys006g03pt100a                              
rep739sys006g03pt100b                              
rep739sys006g03pt100ab                              
rep739sys006g04pt100a                              
rep739sys006g04pt100b                              
rep739sys006g04pt100ab                              
rep739sys006g05pt100a                              
rep739sys006g05pt100b                              
rep739sys006g05pt100ab                              
rep739sys006g06pt100a                              
rep739sys006g06pt100b                              
rep739sys006g06pt100ab                              
rep739sys006g07pt100a                              
rep739sys006g07pt100b                              
rep739sys006g07pt100ab                              
rep739sys006g08pt100a                              
rep739sys006g08pt100b                              
rep739sys006g08pt100ab                              
rep739sys006g09pt100a                              
rep739sys006g09pt100b                              
rep739sys006g09pt100ab                              
rep739sys006g10pt100a                              
rep739sys006g10pt100b                              
rep739sys006g10pt100ab                              
rep739sys006g11pt100a                              
rep739sys006g11pt100b                              
rep739sys006g11pt100ab                              
rep739sys006g12pt100a                              
rep739sys006g12pt100b                              
rep739sys006g12pt100ab                              
rep739sys006g13pt100a                              
rep739sys006g13pt100b                              
rep739sys006g13pt100ab                              
rep739sys006g14pt100a                              
rep739sys006g14pt100b                              
rep739sys006g14pt100ab                              
rep739sys007g02pt100a                              
rep739sys007g02pt100b                              
rep739sys007g02pt100ab                              
rep739sys007g03pt100a                              
rep739sys007g03pt100b                              
rep739sys007g03pt100ab                              
rep739sys007g05pt100a                              
rep739sys007g05pt100b                              
rep739sys007g05pt100ab                              
rep739sys007g06pt100a                              
rep739sys007g06pt100b                              
rep739sys007g06pt100ab                              
rep739sys007g07pt100a                              
rep739sys007g07pt100b                              
rep739sys007g07pt100ab                              
rep739sys007g08pt100a                              
rep739sys007g08pt100b                              
rep739sys007g08pt100ab                              
rep739sys007g09pt100a                              
rep739sys007g09pt100b                              
rep739sys007g09pt100ab                              
rep739sys007g10pt100a                              
rep739sys007g10pt100b                              
rep739sys007g10pt100ab                              
rep739sys007g12pt100a                              
rep739sys007g12pt100b                              
rep739sys007g12pt100ab                              
rep739sys007g13pt100a                              
rep739sys007g13pt100b                              
rep739sys007g13pt100ab                              
rep739sys007g14pt100a                              
rep739sys007g14pt100b                              
rep739sys007g14pt100ab                              
rep739sys007g15pt100a                              
rep739sys007g15pt100b                              
rep739sys007g15pt100ab                              
rep739sys007g17pt100a                              
rep739sys007g17pt100b                              
rep739sys007g17pt100ab                              
rep739sys007g18pt100a                              
rep739sys007g18pt100b                              
rep739sys007g18pt100ab                              
rep739sys007g19pt100a                              
rep739sys007g19pt100b                              
rep739sys007g19pt100ab                              
rep739sys007g20pt100a                              
rep739sys007g20pt100b                              
rep739sys007g20pt100ab                              
rep739sys008g01pt100a                              
rep739sys008g01pt100b                              
rep739sys008g01pt100ab                              
rep739sys008g02pt100a                              
rep739sys008g02pt100b                              
rep739sys008g02pt100ab                              
rep739sys008g03pt100a                              
rep739sys008g03pt100b                              
rep739sys008g03pt100ab                              
rep739sys008g04pt100a                              
rep739sys008g04pt100b                              
rep739sys008g04pt100ab                              
rep739sys008g05pt100a                              
rep739sys008g05pt100b                              
rep739sys008g05pt100ab                              
rep739sys008g06pt100a                              
rep739sys008g06pt100b                              
rep739sys008g06pt100ab                              
rep739sys008g07pt100a                              
rep739sys008g07pt100b                              
rep739sys008g07pt100ab                              
rep739sys008g08pt100a                              
rep739sys008g08pt100b                              
rep739sys008g08pt100ab                              
rep739sys008g09pt100a                              
rep739sys008g09pt100b                              
rep739sys008g09pt100ab                              
rep739sys008g10pt100a                              
rep739sys008g10pt100b                              
rep739sys008g10pt100ab                              
rep739sys008g11pt100a                              
rep739sys008g11pt100b                              
rep739sys008g11pt100ab                              
rep739sys008g12pt100a                              
rep739sys008g12pt100b                              
rep739sys008g12pt100ab                              
rep739sys008g13pt100a                              
rep739sys008g13pt100b                              
rep739sys008g13pt100ab                              
rep739sys008g14pt100a                              
rep739sys008g14pt100b                              
rep739sys008g14pt100ab                              
rep739sys008g15pt100a                              
rep739sys008g15pt100b                              
rep739sys008g15pt100ab                              
rep739sys008g16pt100a                              
rep739sys008g16pt100b                              
rep739sys008g16pt100ab                              
rep739sys009g01pt100a                              
rep739sys009g01pt100b                              
rep739sys009g01pt100ab                              
rep739sys009g02pt100a                              
rep739sys009g02pt100b                              
rep739sys009g02pt100ab                              
rep739sys009g03pt100a                              
rep739sys009g03pt100b                              
rep739sys009g03pt100ab                              
rep739sys009g04pt100a                              
rep739sys009g04pt100b                              
rep739sys009g04pt100ab                              
rep739sys009g05pt100a                              
rep739sys009g05pt100b                              
rep739sys009g05pt100ab                              
rep739sys009g06pt100a                              
rep739sys009g06pt100b                              
rep739sys009g06pt100ab                              
rep739sys009g07pt100a                              
rep739sys009g07pt100b                              
rep739sys009g07pt100ab                              
rep739sys009g08pt100a                              
rep739sys009g08pt100b                              
rep739sys009g08pt100ab                              
rep739sys009g09pt100a                              
rep739sys009g09pt100b                              
rep739sys009g09pt100ab                              
rep739sys009g10pt100a                              
rep739sys009g10pt100b                              
rep739sys009g10pt100ab                              
rep739sys009g11pt100a                              
rep739sys009g11pt100b                              
rep739sys009g11pt100ab                              
rep739sys009g12pt100a                              
rep739sys009g12pt100b                              
rep739sys009g12pt100ab                              
rep739sys009g13pt100a                              
rep739sys009g13pt100b                              
rep739sys009g13pt100ab                              
rep739sys009g14pt100a                              
rep739sys009g14pt100b                              
rep739sys009g14pt100ab                              
rep739sys009g15pt100a                              
rep739sys009g15pt100b                              
rep739sys009g15pt100ab                              
rep739sys009g16pt100a                              
rep739sys009g16pt100b                              
rep739sys009g16pt100ab                              
rep739sys009g17pt100a                              
rep739sys009g17pt100b                              
rep739sys009g17pt100ab                              
rep739sys009g18pt100a                              
rep739sys009g18pt100b                              
rep739sys009g18pt100ab                              
rep739sys009g19pt100a                              
rep739sys009g19pt100b                              
rep739sys009g19pt100ab                              
rep739sys009g20pt100a                              
rep739sys009g20pt100b                              
rep739sys009g20pt100ab                              
rep739sys010g01pt100a                              
rep739sys010g01pt100b                              
rep739sys010g01pt100ab                              
rep739sys010g02pt100a                              
rep739sys010g02pt100b                              
rep739sys010g02pt100ab                              
rep739sys010g03pt100a                              
rep739sys010g03pt100b                              
rep739sys010g03pt100ab                              
rep739sys010g04pt100a                              
rep739sys010g04pt100b                              
rep739sys010g04pt100ab                              
rep739sys010g05pt100a                              
rep739sys010g05pt100b                              
rep739sys010g05pt100ab                              
rep739sys010g06pt100a                              
rep739sys010g06pt100b                              
rep739sys010g06pt100ab                              
rep739sys010g07pt100a                              
rep739sys010g07pt100b                              
rep739sys010g07pt100ab                              
rep739sys010g08pt100a                              
rep739sys010g08pt100b                              
rep739sys010g08pt100ab                              
rep739sys010g09pt100a                              
rep739sys010g09pt100b                              
rep739sys010g09pt100ab                              
rep739sys010g10pt100a                              
rep739sys010g10pt100b                              
rep739sys010g10pt100ab                              
rep739sys011g02pt100a                              
rep739sys011g02pt100b                              
rep739sys011g02pt100ab                              
rep739sys011g03pt100a                              
rep739sys011g03pt100b                              
rep739sys011g03pt100ab                              
rep739sys011g04pt100a                              
rep739sys011g04pt100b                              
rep739sys011g04pt100ab                              
rep739sys011g05pt100a                              
rep739sys011g05pt100b                              
rep739sys011g05pt100ab                              
rep739sys011g07pt100a                              
rep739sys011g07pt100b                              
rep739sys011g07pt100ab                              
rep739sys011g08pt100a                              
rep739sys011g08pt100b                              
rep739sys011g08pt100ab                              
rep739sys011g09pt100a                              
rep739sys011g09pt100b                              
rep739sys011g09pt100ab                              
rep739sys011g10pt100a                              
rep739sys011g10pt100b                              
rep739sys011g10pt100ab                              
rep739sys011g12pt100a                              
rep739sys011g12pt100b                              
rep739sys011g12pt100ab                              
rep739sys011g13pt100a                              
rep739sys011g13pt100b                              
rep739sys011g13pt100ab                              
rep739sys011g14pt100a                              
rep739sys011g14pt100b                              
rep739sys011g14pt100ab                              
rep739sys011g15pt100a                              
rep739sys011g15pt100b                              
rep739sys011g15pt100ab                              
rep739sys012g01pt100a                              
rep739sys012g01pt100b                              
rep739sys012g01pt100ab                              
rep739sys012g02pt100a                              
rep739sys012g02pt100b                              
rep739sys012g02pt100ab                              
rep739sys012g03pt100a                              
rep739sys012g03pt100b                              
rep739sys012g03pt100ab                              
rep739sys012g04pt100a                              
rep739sys012g04pt100b                              
rep739sys012g04pt100ab                              
rep739sys012g05pt100a                              
rep739sys012g05pt100b                              
rep739sys012g05pt100ab                              
rep739sys012g06pt100a                              
rep739sys012g06pt100b                              
rep739sys012g06pt100ab                              
rep739sys012g07pt100a                              
rep739sys012g07pt100b                              
rep739sys012g07pt100ab                              
rep739sys012g08pt100a                              
rep739sys012g08pt100b                              
rep739sys012g08pt100ab                              
rep739sys012g09pt100a                              
rep739sys012g09pt100b                              
rep739sys012g09pt100ab                              
rep739sys012g10pt100a                              
rep739sys012g10pt100b                              
rep739sys012g10pt100ab                              
rep739sys012g11pt100a                              
rep739sys012g11pt100b                              
rep739sys012g11pt100ab                              
rep739sys012g12pt100a                              
rep739sys012g12pt100b                              
rep739sys012g12pt100ab                              
rep739sys013g01pt100a                              
rep739sys013g01pt100b                              
rep739sys013g01pt100ab                              
rep739sys013g02pt100a                              
rep739sys013g02pt100b                              
rep739sys013g02pt100ab                              
rep739sys013g03pt100a                              
rep739sys013g03pt100b                              
rep739sys013g03pt100ab                             
rep739sys013g04pt100a                              
rep739sys013g04pt100b                              
rep739sys013g04pt100ab                              
rep739sys013g05pt100a                              
rep739sys013g05pt100b                              
rep739sys013g05pt100ab                              
rep739sys013g06pt100a                              
rep739sys013g06pt100b                              
rep739sys013g06pt100ab                              
rep739sys013g07pt100a                              
rep739sys013g07pt100b                              
rep739sys013g07pt100ab                              
rep739sys013g08pt100a                              
rep739sys013g08pt100b                              
rep739sys013g08pt100ab                              
rep739sys013g09pt100a                              
rep739sys013g09pt100b                              
rep739sys013g09pt100ab                              
rep739sys013g10pt100a                              
rep739sys013g10pt100b                              
rep739sys013g10pt100ab                              
rep739sys013g11pt100a                              
rep739sys013g11pt100b                              
rep739sys013g11pt100ab                              
rep739sys013g12pt100a                              
rep739sys013g12pt100b                              
rep739sys013g12pt100ab                              
rep739sys013g13pt100a                              
rep739sys013g13pt100b                              
rep739sys013g13pt100ab                              
rep739sys013g14pt100a                              
rep739sys013g14pt100b                              
rep739sys013g14pt100ab                              
rep739sys013g15pt100a                              
rep739sys013g15pt100b                              
rep739sys013g15pt100ab                              
rep739sys014g01pt100a                              
rep739sys014g01pt100b                              
rep739sys014g01pt100ab                              
rep739sys014g02pt100a                              
rep739sys014g02pt100b                              
rep739sys014g02pt100ab                              
rep739sys014g03pt100a                              
rep739sys014g03pt100b                              
rep739sys014g03pt100ab                              
rep739sys014g04pt100a                              
rep739sys014g04pt100b                              
rep739sys014g04pt100ab                              
rep739sys014g05pt100a                              
rep739sys014g05pt100b                              
rep739sys014g05pt100ab                              
rep739sys014g06pt100a                              
rep739sys014g06pt100b                              
rep739sys014g06pt100ab                              
rep739sys014g07pt100a                              
rep739sys014g07pt100b                              
rep739sys014g07pt100ab                              
rep739sys014g08pt100a                              
rep739sys014g08pt100b                              
rep739sys014g08pt100ab                              
rep739sys014g09pt100a                              
rep739sys014g09pt100b                              
rep739sys014g09pt100ab                              
rep739sys014g10pt100a                              
rep739sys014g10pt100b                              
rep739sys014g10pt100ab                              
rep739sys014g11pt100a                              
rep739sys014g11pt100b                              
rep739sys014g11pt100ab                              
rep739sys014g12pt100a                              
rep739sys014g12pt100b                              
rep739sys014g12pt100ab                              
rep739sys015g01pt100a                              
rep739sys015g01pt100b                              
rep739sys015g01pt100ab                              
rep739sys015g02pt100a                              
rep739sys015g02pt100b                              
rep739sys015g02pt100ab                              
rep739sys015g03pt100a                              
rep739sys015g03pt100b                              
rep739sys015g03pt100ab                              
rep739sys015g04pt100a                              
rep739sys015g04pt100b                              
rep739sys015g04pt100ab                              
rep739sys015g05pt100a                              
rep739sys015g05pt100b                              
rep739sys015g05pt100ab                              
rep739sys015g06pt100a                              
rep739sys015g06pt100b                              
rep739sys015g06pt100ab                              
rep739sys016g02pt100a                              
rep739sys016g02pt100b                              
rep739sys016g02pt100ab                              
rep739sys016g03pt100a                              
rep739sys016g03pt100b                              
rep739sys016g03pt100ab                              
rep739sys016g04pt100a                              
rep739sys016g04pt100b                              
rep739sys016g04pt100ab                              
rep739sys016g05pt100a                              
rep739sys016g05pt100b                              
rep739sys016g05pt100ab                              
rep739sys016g07pt100a                              
rep739sys016g07pt100b                              
rep739sys016g07pt100ab                              
rep739sys016g08pt100a                              
rep739sys016g08pt100b                              
rep739sys016g08pt100ab                              
rep739sys016g09pt100a                              
rep739sys016g09pt100b                              
rep739sys016g09pt100ab                              
rep739sys016g10pt100a                              
rep739sys016g10pt100b                              
rep739sys016g10pt100ab                              
rep739sys016g12pt100a                              
rep739sys016g12pt100b                              
rep739sys016g12pt100ab                              
rep739sys016g13pt100a                              
rep739sys016g13pt100b                              
rep739sys016g13pt100ab                              
rep739sys016g14pt100a                              
rep739sys016g14pt100b                              
rep739sys016g14pt100ab                              
rep739sys016g15pt100a                              
rep739sys016g15pt100b                              
rep739sys016g15pt100ab                              
rep739sys016g17pt100a                              
rep739sys016g17pt100b                              
rep739sys016g17pt100ab                              
rep739sys016g18pt100a                              
rep739sys016g18pt100b                              
rep739sys016g18pt100ab                              
rep739sys016g19pt100a                              
rep739sys016g19pt100b                              
rep739sys016g19pt100ab                              
rep739sys016g20pt100a                              
rep739sys016g20pt100b                              
rep739sys016g20pt100ab                              
rep739sys017g01pt100a                              
rep739sys017g01pt100b                              
rep739sys017g01pt100ab                              
rep739sys017g02pt100a                              
rep739sys017g02pt100b                              
rep739sys017g02pt100ab                              
rep739sys017g03pt100a                              
rep739sys017g03pt100b                              
rep739sys017g03pt100ab                              
rep739sys017g04pt100a                              
rep739sys017g04pt100b                              
rep739sys017g04pt100ab                              
rep739sys017g05pt100a                              
rep739sys017g05pt100b                              
rep739sys017g05pt100ab                              
rep739sys017g06pt100a                              
rep739sys017g06pt100b                              
rep739sys017g06pt100ab                              
rep739sys017g07pt100a                              
rep739sys017g07pt100b                              
rep739sys017g07pt100ab                              
rep739sys017g08pt100a                              
rep739sys017g08pt100b                              
rep739sys017g08pt100ab                              
rep739sys017g09pt100a                              
rep739sys017g09pt100b                              
rep739sys017g09pt100ab                              
rep739sys017g10pt100a                              
rep739sys017g10pt100b                              
rep739sys017g10pt100ab                              
rep739sys017g11pt100a                              
rep739sys017g11pt100b                              
rep739sys017g11pt100ab                              
rep739sys017g12pt100a                              
rep739sys017g12pt100b                              
rep739sys017g12pt100ab                             
rep739sys017g13pt100a                              
rep739sys017g13pt100b                              
rep739sys017g13pt100ab                              
rep739sys017g14pt100a                              
rep739sys017g14pt100b                              
rep739sys017g14pt100ab                              
rep739sys017g15pt100a                              
rep739sys017g15pt100b                              
rep739sys017g15pt100ab                              
rep739sys017g16pt100a                              
rep739sys017g16pt100b                              
rep739sys017g16pt100ab                              
rep739sys018g01pt100a                              
rep739sys018g01pt100b                              
rep739sys018g01pt100ab                              
rep739sys018g02pt100a                              
rep739sys018g02pt100b                              
rep739sys018g02pt100ab                              
rep739sys018g03pt100a                              
rep739sys018g03pt100b                              
rep739sys018g03pt100ab                              
rep739sys018g04pt100a                              
rep739sys018g04pt100b                              
rep739sys018g04pt100ab                              
rep739sys018g05pt100a                              
rep739sys018g05pt100b                              
rep739sys018g05pt100ab                              
rep739sys018g06pt100a                              
rep739sys018g06pt100b                              
rep739sys018g06pt100ab                              
rep739sys018g07pt100a                              
rep739sys018g07pt100b                              
rep739sys018g07pt100ab                              
rep739sys018g08pt100a                              
rep739sys018g08pt100b                              
rep739sys018g08pt100ab                              
rep739sys018g09pt100a                              
rep739sys018g09pt100b                              
rep739sys018g09pt100ab                              
rep739sys018g10pt100a                              
rep739sys018g10pt100b                              
rep739sys018g10pt100ab                              
rep739sys018g11pt100a                              
rep739sys018g11pt100b                              
rep739sys018g11pt100ab                              
rep739sys018g12pt100a                              
rep739sys018g12pt100b                              
rep739sys018g12pt100ab                              
rep739sys018g13pt100a                              
rep739sys018g13pt100b                              
rep739sys018g13pt100ab                              
rep739sys018g14pt100a                              
rep739sys018g14pt100b                              
rep739sys018g14pt100ab                              
rep739sys018g15pt100a                              
rep739sys018g15pt100b                              
rep739sys018g15pt100ab                              
rep739sys018g16pt100a                              
rep739sys018g16pt100b                              
rep739sys018g16pt100ab                              
rep739sys018g17pt100a                              
rep739sys018g17pt100b                              
rep739sys018g17pt100ab                              
rep739sys018g18pt100a                              
rep739sys018g18pt100b                              
rep739sys018g18pt100ab                              
rep739sys018g19pt100a                              
rep739sys018g19pt100b                              
rep739sys018g19pt100ab                              
rep739sys018g20pt100a                              
rep739sys018g20pt100b                              
rep739sys018g20pt100ab                              
rep739sys019g01pt100a                              
rep739sys019g01pt100b                              
rep739sys019g01pt100ab                              
rep739sys019g02pt100a                              
rep739sys019g02pt100b                              
rep739sys019g02pt100ab                              
rep739sys019g03pt100a                              
rep739sys019g03pt100b                              
rep739sys019g03pt100ab                              
rep739sys019g04pt100a                              
rep739sys019g04pt100b                              
rep739sys019g04pt100ab                              
rep739sys019g05pt100a                              
rep739sys019g05pt100b                              
rep739sys019g05pt100ab                              
rep739sys019g06pt100a                              
rep739sys019g06pt100b                              
rep739sys019g06pt100ab                              
rep739sys019g07pt100a                              
rep739sys019g07pt100b                              
rep739sys019g07pt100ab                              
rep739sys019g08pt100a                              
rep739sys019g08pt100b                              
rep739sys019g08pt100ab                              
rep739sys019g09pt100a                              
rep739sys019g09pt100b                              
rep739sys019g09pt100ab                              
rep739sys019g10pt100a                              
rep739sys019g10pt100b                              
rep739sys019g10pt100ab                              
rep739sys019g11pt100a                              
rep739sys019g11pt100b                              
rep739sys019g11pt100ab                              
rep739sys019g12pt100a                              
rep739sys019g12pt100b                              
rep739sys019g12pt100ab                              
rep739sys019g13pt100a                              
rep739sys019g13pt100b                              
rep739sys019g13pt100ab                              
rep739sys019g14pt100a                              
rep739sys019g14pt100b                              
rep739sys019g14pt100ab                              
rep739sys019g15pt100a                              
rep739sys019g15pt100b                              
rep739sys019g15pt100ab                              
rep739sys019g16pt100a                              
rep739sys019g16pt100b                              
rep739sys019g16pt100ab                              
rep739sys020g01pt100a                              
rep739sys020g01pt100b                              
rep739sys020g01pt100ab                              
rep739sys020g02pt100a                              
rep739sys020g02pt100b                              
rep739sys020g02pt100ab                              
rep739sys020g03pt100a                              
rep739sys020g03pt100b                              
rep739sys020g03pt100ab                              
rep739sys020g04pt100a                              
rep739sys020g04pt100b                              
rep739sys020g04pt100ab                              
rep739sys020g05pt100a                              
rep739sys020g05pt100b                              
rep739sys020g05pt100ab                              
rep739sys020g06pt100a                              
rep739sys020g06pt100b                              
rep739sys020g06pt100ab                              
rep739sys020g07pt100a                              
rep739sys020g07pt100b                              
rep739sys020g07pt100ab                              
rep739sys020g08pt100a                              
rep739sys020g08pt100b                              
rep739sys020g08pt100ab                              
rep739sys020g09pt100a                              
rep739sys020g09pt100b                              
rep739sys020g09pt100ab                              
rep739sys020g10pt100a                              
rep739sys020g10pt100b                              
rep739sys020g10pt100ab                              
rep739sys020g11pt100a                              
rep739sys020g11pt100b                              
rep739sys020g11pt100ab                              
rep739sys020g12pt100a                              
rep739sys020g12pt100b                              
rep739sys020g12pt100ab                              
rep739sys021g01pt100a                              
rep739sys021g01pt100b                              
rep739sys021g01pt100ab                              
rep739sys021g02pt100a                              
rep739sys021g02pt100b                              
rep739sys021g02pt100ab                              
rep739sys021g03pt100a                              
rep739sys021g03pt100b                              
rep739sys021g03pt100ab                              
rep739sys021g04pt100a                              
rep739sys021g04pt100b                              
rep739sys021g04pt100ab                              
rep739sys021g05pt100a                              
rep739sys021g05pt100b                              
rep739sys021g05pt100ab                              
rep739sys021g06pt100a                              
rep739sys021g06pt100b                              
rep739sys021g06pt100ab                              
rep739sys021g07pt100a                              
rep739sys021g07pt100b                              
rep739sys021g07pt100ab                              
rep739sys021g08pt100a                              
rep739sys021g08pt100b                              
rep739sys021g08pt100ab                              
rep739sys021g09pt100a                              
rep739sys021g09pt100b                              
rep739sys021g09pt100ab                              
rep739sys021g10pt100a                              
rep739sys021g10pt100b                              
rep739sys021g10pt100ab                              
rep739sys022g01pt100a                              
rep739sys022g02pt100a                              
rep739sys022g02pt100b                              
rep739sys022g02pt100ab                              
rep739sys022g03pt100a                              
rep739sys022g03pt100b                              
rep739sys022g03pt100ab                              
rep739sys022g04pt100a                              
rep739sys022g04pt100b                              
rep739sys022g04pt100ab                              
rep739sys022g05pt100a                              
rep739sys022g05pt100b                              
rep739sys022g05pt100ab                              
rep739sys022g06pt100a                              
rep739sys022g07pt100a                              
rep739sys022g07pt100b                              
rep739sys022g07pt100ab                              
rep739sys022g08pt100a                              
rep739sys022g08pt100b                              
rep739sys022g08pt100ab                              
rep739sys022g09pt100a                              
rep739sys022g09pt100b                              
rep739sys022g09pt100ab                              
rep739sys022g10pt100a                              
rep739sys022g10pt100b                              
rep739sys022g10pt100ab                              
rep739sys023g01pt100a                              
rep739sys023g01pt100b                              
rep739sys023g01pt100ab                              
rep739sys023g02pt100a                              
rep739sys023g02pt100b                              
rep739sys023g02pt100ab                              
rep739sys023g03pt100a                              
rep739sys023g03pt100b                              
rep739sys023g03pt100ab                              
rep739sys023g04pt100a                              
rep739sys023g04pt100b                              
rep739sys023g04pt100ab                              
rep739sys023g05pt100a                              
rep739sys023g05pt100b                              
rep739sys023g05pt100ab                              
rep739sys023g06pt100a                              
rep739sys023g06pt100b                              
rep739sys023g06pt100ab                              
rep739sys023g07pt100a                              
rep739sys023g07pt100b                              
rep739sys023g07pt100ab                              
rep739sys023g08pt100a                              
rep739sys023g08pt100b                              
rep739sys023g08pt100ab                              
rep739sys024g01pt100a                              
rep739sys024g01pt100b                              
rep739sys024g01pt100ab                              
rep739sys024g02pt100a                              
rep739sys024g02pt100b                              
rep739sys024g02pt100ab                              
rep739sys024g03pt100a                              
rep739sys024g03pt100b                              
rep739sys024g03pt100ab                              
rep739sys024g04pt100a                              
rep739sys024g04pt100b                              
rep739sys024g04pt100ab                              
rep739sys024g05pt100a                              
rep739sys024g05pt100b                              
rep739sys024g05pt100ab                              
rep739sys024g06pt100a                              
rep739sys024g06pt100b                              
rep739sys024g06pt100ab                              
rep739sys024g07pt100a                              
rep739sys024g07pt100b                              
rep739sys024g07pt100ab                              
rep739sys024g08pt100a                              
rep739sys024g08pt100b                              
rep739sys024g08pt100ab                              
rep739sys024g09pt100a                              
rep739sys024g09pt100b                              
rep739sys024g09pt100ab                              
rep739sys025g01pt100a                              
rep739sys025g01pt100b                              
rep739sys025g01pt100ab                              
rep739sys025g02pt100a                              
rep739sys025g02pt100b                              
rep739sys025g02pt100ab                              
rep739sys025g03pt100a                              
rep739sys025g03pt100b                              
rep739sys025g03pt100ab                              
rep739sys025g04pt100a                              
rep739sys025g04pt100b                              
rep739sys025g04pt100ab                              
rep739sys025g05pt100a                              
rep739sys025g05pt100b                              
rep739sys025g05pt100ab                              
rep739sys025g06pt100a                              
rep739sys025g06pt100b                              
rep739sys025g06pt100ab                              
rep739sys025g07pt100a                              
rep739sys025g07pt100b                              
rep739sys025g07pt100ab                              
rep739sys025g08pt100a                              
rep739sys025g08pt100b                              
rep739sys025g08pt100ab                              
rep739sys026g01pt100a                              
rep739sys026g01pt100b                              
rep739sys026g01pt100ab                              
rep739sys026g02pt100a                              
rep739sys026g02pt100b                              
rep739sys026g02pt100ab                              
rep739sys026g03pt100a                              
rep739sys026g03pt100b                              
rep739sys026g03pt100ab                              
rep739sys026g04pt100a                              
rep739sys026g04pt100b                              
rep739sys026g04pt100ab                              
rep739sys026g05pt100a                              
rep739sys026g05pt100b                              
rep739sys026g05pt100ab                              
rep739sys026g06pt100a                              
rep739sys026g06pt100b                              
rep739sys026g06pt100ab                              
rep739sys027g01pt100a                              
rep739sys027g01pt100b                              
rep739sys027g01pt100ab                              
rep739sys027g02pt100a                              
rep739sys027g02pt100b                              
rep739sys027g02pt100ab                              
rep739sys027g03pt100a                              
rep739sys027g03pt100b                              
rep739sys027g03pt100ab                              
rep739sys027g04pt100a                              
rep739sys027g04pt100b                              
rep739sys027g04pt100ab                              
rep739sys027g05pt100a                              
rep739sys027g05pt100b                              
rep739sys027g05pt100ab                              
rep739sys027g06pt100a                              
rep739sys027g06pt100b                              
rep739sys027g06pt100ab                              
rep739sys027g07pt100a                              
rep739sys027g07pt100b                              
rep739sys027g07pt100ab                              
rep739sys027g08pt100a                              
rep739sys027g08pt100b                              
rep739sys027g08pt100ab                              
rep739sys028g01pt100a                              
rep739sys028g01pt100b                              
rep739sys028g01pt100ab                              
rep739sys028g02pt100a                              
rep739sys028g02pt100b                              
rep739sys028g02pt100ab                              
rep739sys028g03pt100a                              
rep739sys028g03pt100b                              
rep739sys028g03pt100ab                              
rep739sys029g02pt100a                              
rep739sys029g02pt100b                              
rep739sys029g02pt100ab                              
rep739sys029g03pt100a                              
rep739sys029g03pt100b                              
rep739sys029g03pt100ab                              
rep739sys029g04pt100a                              
rep739sys029g04pt100b                              
rep739sys029g04pt100ab                              
rep739sys029g05pt100a                              
rep739sys029g05pt100b                              
rep739sys029g05pt100ab                              
rep739sys029g07pt100a                              
rep739sys029g07pt100b                              
rep739sys029g07pt100ab                              
rep739sys029g08pt100a                              
rep739sys029g08pt100b                              
rep739sys029g08pt100ab                              
rep739sys029g09pt100a                              
rep739sys029g09pt100b                              
rep739sys029g09pt100ab                              
rep739sys029g10pt100a                              
rep739sys029g10pt100b                              
rep739sys029g10pt100ab                              
rep739sys030g01pt100a                              
rep739sys030g01pt100b                              
rep739sys030g01pt100ab                              
rep739sys030g02pt100a                              
rep739sys030g02pt100b                              
rep739sys030g02pt100ab                              
rep739sys030g03pt100a                              
rep739sys030g03pt100b                              
rep739sys030g03pt100ab                              
rep739sys030g04pt100a                              
rep739sys030g04pt100b                              
rep739sys030g04pt100ab                              
rep739sys030g05pt100a                              
rep739sys030g05pt100b                              
rep739sys030g05pt100ab                              
rep739sys030g06pt100a                              
rep739sys030g06pt100b                              
rep739sys030g06pt100ab                              
rep739sys030g07pt100a                              
rep739sys030g07pt100b                              
rep739sys030g07pt100ab                              
rep739sys030g08pt100a                              
rep739sys030g08pt100b                              
rep739sys030g08pt100ab                              
rep739sys031g01pt100a                              
rep739sys031g01pt100b                              
rep739sys031g01pt100ab                              
rep739sys031g02pt100a                              
rep739sys031g02pt100b                              
rep739sys031g02pt100ab                              
rep739sys031g03pt100a                              
rep739sys031g03pt100b                              
rep739sys031g03pt100ab                              
rep739sys031g04pt100a                              
rep739sys031g04pt100b                              
rep739sys031g04pt100ab                              
rep739sys031g05pt100a                              
rep739sys031g05pt100b                              
rep739sys031g05pt100ab                              
rep739sys031g06pt100a                              
rep739sys031g06pt100b                              
rep739sys031g06pt100ab                              
rep739sys031g07pt100a                              
rep739sys031g07pt100b                              
rep739sys031g07pt100ab                              
rep739sys031g08pt100a                              
rep739sys031g08pt100b                              
rep739sys031g08pt100ab                              
rep739sys031g09pt100a                              
rep739sys031g09pt100b                              
rep739sys031g09pt100ab                              
rep739sys031g10pt100a                              
rep739sys031g10pt100b                              
rep739sys031g10pt100ab                              
rep739sys032g01pt100a                              
rep739sys032g01pt100b                              
rep739sys032g01pt100ab                              
rep739sys032g02pt100a                              
rep739sys032g02pt100b                              
rep739sys032g02pt100ab                              
rep739sys032g03pt100a                              
rep739sys032g03pt100b                              
rep739sys032g03pt100ab                              
rep739sys032g04pt100a                              
rep739sys032g04pt100b                              
rep739sys032g04pt100ab                              
rep739sys032g05pt100a                              
rep739sys032g05pt100b                              
rep739sys032g05pt100ab                              
rep739sys032g06pt100a                              
rep739sys032g06pt100b                              
rep739sys032g06pt100ab                              
rep739sys032g07pt100a                              
rep739sys032g07pt100b                              
rep739sys032g07pt100ab                              
rep739sys032g08pt100a                              
rep739sys032g08pt100b                              
rep739sys032g08pt100ab                              
rep739sys033g01pt100a                              
rep739sys033g01pt100b                              
rep739sys033g01pt100ab                              
rep739sys033g02pt100a                              
rep739sys033g02pt100b                              
rep739sys033g02pt100ab                              
rep739sys033g03pt100a                              
rep739sys033g03pt100b                              
rep739sys033g03pt100ab                              
rep739sys033g04pt100a                              
rep739sys033g04pt100b                              
rep739sys033g04pt100ab                              
rep739sys033g05pt100a                              
rep739sys033g05pt100b                              
rep739sys033g05pt100ab                              
rep739sys033g06pt100a                              
rep739sys033g06pt100b                              
rep739sys033g06pt100ab                              
rep739sys034g01pt100a                              
rep739sys034g01pt100b                              
rep739sys034g01pt100ab                              
rep739sys034g02pt100a                              
rep739sys034g02pt100b                              
rep739sys034g02pt100ab                              
rep739sys034g03pt100a                              
rep739sys034g03pt100b                              
rep739sys034g03pt100ab                              
rep739sys034g04pt100a                              
rep739sys034g04pt100b                              
rep739sys034g04pt100ab                              
rep739sys034g05pt100a                              
rep739sys034g05pt100b                              
rep739sys034g05pt100ab                              
rep739sys034g06pt100a                              
rep739sys034g06pt100b                              
rep739sys034g06pt100ab                              
rep739sys034g07pt100a                              
rep739sys034g07pt100b                              
rep739sys034g07pt100ab                              
rep739sys034g08pt100a                              
rep739sys034g08pt100b                              
rep739sys034g08pt100ab                              
rep739sys035g01pt100a                              
rep739sys035g01pt100b                              
rep739sys035g01pt100ab                              
rep739sys035g02pt100a                              
rep739sys035g02pt100b                              
rep739sys035g02pt100ab                              
rep739sys035g03pt100a                              
rep739sys035g03pt100b                              
rep739sys035g03pt100ab                              
rep739sys035g04pt100a                              
rep739sys035g04pt100b                              
rep739sys035g04pt100ab                              
rep739sys036g01pt100a                              
rep739sys036g01pt100b                              
rep739sys036g01pt100ab                              
rep739sys036g02pt100a                              
rep739sys036g02pt100b                              
rep739sys036g02pt100ab                              
rep739sys036g03pt100a                              
rep739sys036g03pt100b                              
rep739sys036g03pt100ab                              
rep739sys037g02pt100a                              
rep739sys037g02pt100b                              
rep739sys037g02pt100ab                              
rep739sys037g03pt100a                              
rep739sys037g03pt100b                              
rep739sys037g03pt100ab                              
rep739sys037g04pt100a                              
rep739sys037g04pt100b                              
rep739sys037g04pt100ab                              
rep739sys037g05pt100a                              
rep739sys037g05pt100b                              
rep739sys037g05pt100ab                              
rep739sys037g07pt100a                              
rep739sys037g07pt100b                              
rep739sys037g07pt100ab                              
rep739sys037g08pt100a                              
rep739sys037g08pt100b                              
rep739sys037g08pt100ab                              
rep739sys037g09pt100a                              
rep739sys037g09pt100b                              
rep739sys037g09pt100ab                              
rep739sys037g10pt100a                              
rep739sys037g10pt100b                              
rep739sys037g10pt100ab                              
rep739sys038g01pt100a                              
rep739sys038g01pt100b                              
rep739sys038g01pt100ab                              
rep739sys038g02pt100a                              
rep739sys038g02pt100b                              
rep739sys038g02pt100ab                              
rep739sys038g03pt100a                              
rep739sys038g03pt100b                              
rep739sys038g03pt100ab                              
rep739sys038g04pt100a                              
rep739sys038g04pt100b                              
rep739sys038g04pt100ab                              
rep739sys038g05pt100a                              
rep739sys038g05pt100b                              
rep739sys038g05pt100ab                              
rep739sys038g06pt100a                              
rep739sys038g06pt100b                              
rep739sys038g06pt100ab                              
rep739sys038g07pt100a                              
rep739sys038g07pt100b                              
rep739sys038g07pt100ab                              
rep739sys038g08pt100a                              
rep739sys038g08pt100b                              
rep739sys038g08pt100ab                              
rep739sys039g01pt100a                              
rep739sys039g01pt100b                              
rep739sys039g01pt100ab                              
rep739sys039g02pt100a                              
rep739sys039g02pt100b                              
rep739sys039g02pt100ab                              
rep739sys039g03pt100a                              
rep739sys039g03pt100b                              
rep739sys039g03pt100ab                              
rep739sys039g04pt100a                              
rep739sys039g04pt100b                              
rep739sys039g04pt100ab                              
rep739sys039g05pt100a                              
rep739sys039g05pt100b                              
rep739sys039g05pt100ab                              
rep739sys039g06pt100a                              
rep739sys039g06pt100b                              
rep739sys039g06pt100ab                              
rep739sys039g07pt100a                              
rep739sys039g07pt100b                              
rep739sys039g07pt100ab                              
rep739sys039g08pt100a                              
rep739sys039g08pt100b                              
rep739sys039g08pt100ab                              
rep739sys039g09pt100a                              
rep739sys039g09pt100b                              
rep739sys039g09pt100ab                              
rep739sys039g10pt100a                              
rep739sys039g10pt100b                              
rep739sys039g10pt100ab                              
rep739sys040g01pt100a                              
rep739sys040g01pt100b                              
rep739sys040g01pt100ab                              
rep739sys040g02pt100a                              
rep739sys040g02pt100b                              
rep739sys040g02pt100ab                              
rep739sys040g03pt100a                              
rep739sys040g03pt100b                              
rep739sys040g03pt100ab                              
rep739sys040g04pt100a                              
rep739sys040g04pt100b                              
rep739sys040g04pt100ab                              
rep739sys040g05pt100a                              
rep739sys040g05pt100b                              
rep739sys040g05pt100ab                              
rep739sys040g06pt100a                              
rep739sys040g06pt100b                              
rep739sys040g06pt100ab                              
rep739sys040g07pt100a                              
rep739sys040g07pt100b                              
rep739sys040g07pt100ab                              
rep739sys040g08pt100a                              
rep739sys040g08pt100b                              
rep739sys040g08pt100ab                              
rep739sys041g01pt100a                              
rep739sys041g01pt100b                              
rep739sys041g01pt100ab                              
rep739sys041g02pt100a                              
rep739sys041g02pt100b                              
rep739sys041g02pt100ab                              
rep739sys041g03pt100a                              
rep739sys041g03pt100b                              
rep739sys041g03pt100ab                              
rep739sys041g04pt100a                              
rep739sys041g04pt100b                              
rep739sys041g04pt100ab                              
rep739sys041g05pt100a                              
rep739sys041g05pt100b                              
rep739sys041g05pt100ab                              
rep739sys041g06pt100a                              
rep739sys041g06pt100b                              
rep739sys041g06pt100ab                              
rep739sys042g01pt100a                              
rep739sys042g01pt100b                              
rep739sys042g01pt100ab                              
rep739sys042g02pt100a                              
rep739sys042g02pt100b                              
rep739sys042g02pt100ab                              
rep739sys042g03pt100a                              
rep739sys042g03pt100b                              
rep739sys042g03pt100ab                              
rep739sys042g04pt100a                              
rep739sys042g04pt100b                              
rep739sys042g04pt100ab                              
rep739sys042g05pt100a                              
rep739sys042g05pt100b                              
rep739sys042g05pt100ab                              
rep739sys042g06pt100a                              
rep739sys042g06pt100b                              
rep739sys042g06pt100ab                              
rep739sys042g07pt100a                              
rep739sys042g07pt100b                              
rep739sys042g07pt100ab                              
rep739sys042g08pt100a                              
rep739sys042g08pt100b                              
rep739sys042g08pt100ab                              
rep739sys043g01pt100a                              
rep739sys043g01pt100b                              
rep739sys043g01pt100ab                              
rep739sys043g02pt100a                              
rep739sys043g02pt100b                              
rep739sys043g02pt100ab                              
rep739sys043g03pt100a                              
rep739sys043g03pt100b                              
rep739sys043g03pt100ab                              
rep739sys043g04pt100a                              
rep739sys043g04pt100b                              
rep739sys043g04pt100ab                              
rep739sys044g01pt100a                              
rep739sys044g01pt100b                              
rep739sys044g01pt100ab                              
rep739sys044g02pt100a                              
rep739sys044g02pt100b                              
rep739sys044g02pt100ab                              
rep739sys044g03pt100a                              
rep739sys044g03pt100b                              
rep739sys044g03pt100ab                              
rep739sys044g04pt100a                              
rep739sys044g04pt100b                              
rep739sys044g04pt100ab                              
rep739sys045g01pt100a                              
rep739sys045g01pt100b                              
rep739sys045g01pt100ab                              
rep739sys045g02pt100a                              
rep739sys045g02pt100b                              
rep739sys045g02pt100ab                              
rep739sys045g03pt100a                              
rep739sys045g03pt100b                              
rep739sys045g03pt100ab                              
rep739sys046g02pt100a                              
rep739sys046g02pt100b                              
rep739sys046g02pt100ab                              
rep739sys046g03pt100a                              
rep739sys046g03pt100b                              
rep739sys046g03pt100ab                              
rep739sys046g04pt100a                              
rep739sys046g04pt100b                              
rep739sys046g04pt100ab                              
rep739sys046g05pt100a                              
rep739sys046g05pt100b                              
rep739sys046g05pt100ab                              
rep739sys046g07pt100a                              
rep739sys046g07pt100b                              
rep739sys046g07pt100ab                              
rep739sys046g08pt100a                              
rep739sys046g08pt100b                              
rep739sys046g08pt100ab                              
rep739sys046g09pt100a                              
rep739sys046g09pt100b                              
rep739sys046g09pt100ab                              
rep739sys046g10pt100a                              
rep739sys046g10pt100b                              
rep739sys046g10pt100ab                              
rep739sys047g01pt100a                              
rep739sys047g01pt100b                              
rep739sys047g01pt100ab                              
rep739sys047g02pt100a                              
rep739sys047g02pt100b                              
rep739sys047g02pt100ab                              
rep739sys047g03pt100a                              
rep739sys047g03pt100b                              
rep739sys047g03pt100ab                              
rep739sys047g04pt100a                              
rep739sys047g04pt100b                              
rep739sys047g04pt100ab                              
rep739sys047g05pt100a                              
rep739sys047g05pt100b                              
rep739sys047g05pt100ab                              
rep739sys047g06pt100a                              
rep739sys047g06pt100b                              
rep739sys047g06pt100ab                              
rep739sys047g07pt100a                              
rep739sys047g07pt100b                              
rep739sys047g07pt100ab                              
rep739sys047g08pt100a                              
rep739sys047g08pt100b                              
rep739sys047g08pt100ab                              
rep739sys048g01pt100a                              
rep739sys048g01pt100b                              
rep739sys048g01pt100ab                              
rep739sys048g02pt100a                              
rep739sys048g02pt100b                              
rep739sys048g02pt100ab                              
rep739sys048g03pt100a                              
rep739sys048g03pt100b                              
rep739sys048g03pt100ab                              
rep739sys048g04pt100a                              
rep739sys048g04pt100b                              
rep739sys048g04pt100ab                              
rep739sys048g05pt100a                              
rep739sys048g05pt100b                              
rep739sys048g05pt100ab                              
rep739sys048g06pt100a                              
rep739sys048g06pt100b                              
rep739sys048g06pt100ab                              
rep739sys048g07pt100a                              
rep739sys048g07pt100b                              
rep739sys048g07pt100ab                              
rep739sys048g08pt100a                              
rep739sys048g08pt100b                              
rep739sys048g08pt100ab                              
rep739sys048g09pt100a                              
rep739sys048g09pt100b                              
rep739sys048g09pt100ab                             
rep739sys048g10pt100a                              
rep739sys048g10pt100b                              
rep739sys048g10pt100ab                              
rep739sys049g01pt100a                              
rep739sys049g01pt100b                              
rep739sys049g01pt100ab                              
rep739sys049g02pt100a                              
rep739sys049g02pt100b                              
rep739sys049g02pt100ab                              
rep739sys049g03pt100a                              
rep739sys049g03pt100b                              
rep739sys049g03pt100ab                              
rep739sys049g04pt100a                              
rep739sys049g04pt100b                              
rep739sys049g04pt100ab                              
rep739sys049g05pt100a                              
rep739sys049g05pt100b                              
rep739sys049g05pt100ab                              
rep739sys049g06pt100a                              
rep739sys049g06pt100b                              
rep739sys049g06pt100ab                              
rep739sys049g07pt100a                              
rep739sys049g07pt100b                              
rep739sys049g07pt100ab                              
rep739sys049g08pt100a                              
rep739sys049g08pt100b                              
rep739sys049g08pt100ab                              
rep739sys050g01pt100a                              
rep739sys050g01pt100b                              
rep739sys050g01pt100ab                              
rep739sys050g02pt100a                              
rep739sys050g02pt100b                              
rep739sys050g02pt100ab                              
rep739sys050g03pt100a                              
rep739sys050g03pt100b                              
rep739sys050g03pt100ab                              
rep739sys050g04pt100a                              
rep739sys050g04pt100b                              
rep739sys050g04pt100ab                              
rep739sys050g05pt100a                              
rep739sys050g05pt100b                              
rep739sys050g05pt100ab                              
rep739sys050g06pt100a                              
rep739sys050g06pt100b                              
rep739sys050g06pt100ab                              
rep739sys051g01pt100a                              
rep739sys051g01pt100b                              
rep739sys051g01pt100ab                              
rep739sys051g02pt100a                              
rep739sys051g02pt100b                              
rep739sys051g02pt100ab                              
rep739sys051g03pt100a                              
rep739sys051g03pt100b                              
rep739sys051g03pt100ab                              
rep739sys051g04pt100a                              
rep739sys051g04pt100b                              
rep739sys051g04pt100ab                              
rep739sys051g05pt100a                              
rep739sys051g05pt100b                              
rep739sys051g05pt100ab                              
rep739sys051g06pt100a                              
rep739sys051g06pt100b                              
rep739sys051g06pt100ab                              
rep739sys051g07pt100a                              
rep739sys051g07pt100b                              
rep739sys051g07pt100ab                              
rep739sys051g08pt100a                              
rep739sys051g08pt100b                              
rep739sys051g08pt100ab                              
rep739sys052g01pt100a                              
rep739sys052g01pt100b                              
rep739sys052g01pt100ab                              
rep739sys052g02pt100a                              
rep739sys052g02pt100b                              
rep739sys052g02pt100ab                              
rep739sys052g03pt100a                              
rep739sys052g03pt100b                              
rep739sys052g03pt100ab                              
rep739sys052g04pt100a                              
rep739sys052g04pt100b                              
rep739sys052g04pt100ab                              
rep739sys053g01pt100a                              
rep739sys053g01pt100b                              
rep739sys053g01pt100ab                              
rep739sys053g02pt100a                              
rep739sys053g02pt100b                              
rep739sys053g02pt100ab                              
rep739sys053g03pt100a                              
rep739sys053g03pt100b                              
rep739sys053g03pt100ab                              
rep739sys053g04pt100a                              
rep739sys053g04pt100b                              
rep739sys053g04pt100ab                              
rep739sys054g01pt100a                              
rep739sys054g01pt100b                              
rep739sys054g01pt100ab                              
rep739sys054g02pt100a                              
rep739sys054g02pt100b                              
rep739sys054g02pt100ab                              
rep739sys054g03pt100a                              
rep739sys054g03pt100b                              
rep739sys054g03pt100ab                              
rep739sys054g04pt100a                              
rep739sys054g04pt100b                              
rep739sys054g04pt100ab                              
rep739sys055g01pt100a                              
rep739sys055g01pt100b                              
rep739sys055g01pt100ab                              
rep739sys055g02pt100a                              
rep739sys055g02pt100b                              
rep739sys055g02pt100ab                              
rep739sys055g03pt100a                              
rep739sys055g03pt100b                              
rep739sys055g03pt100ab                              
