# Supplementary material for: Computational chemistry methods based on MNDO and tools for improving their accuracy
Source: J Mol Model. 2026 Mar 13;32(4):98. doi: 10.1007/s00894-026-06653-3 (PMC12987868; doi:10.1007/s00894-026-06653-3)
Supplement: Supplementary file 1 — ESM1 (ZIP 34.0 MB) [file 894_2026_6653_MOESM1_ESM.zip › Build PARAM PM6-ORG Method development and Surveys/D3H4 Ionic/D3H4 Ionic.txt]

OUTPUT: ../../HTML files/Statistics for Intermolecular interactions.html
Methods: PM6-ORG, PM6-D3H4X, PM6-D3H4, PM6, PM7
elements:  
Heading: Heats of Interaction for the D3H4 Ionic Set (Kcal/mol)
