# Supplementary material for: Computational chemistry methods based on MNDO and tools for improving their accuracy
Source: J Mol Model. 2026 Mar 13;32(4):98. doi: 10.1007/s00894-026-06653-3 (PMC12987868; doi:10.1007/s00894-026-06653-3)
Supplement: Supplementary file 1 — ESM1 (ZIP 34.0 MB) [file 894_2026_6653_MOESM1_ESM.zip › Build PARAM PM6-ORG Method development and Surveys/D3H4 Ionic/PM6-D3H4X.dat]

*
*  Run a survey of Intermolecular Interaction Energies
*  
*
*     Keywords used
*
* SET:        Define a file that contains a list of compounds to be used.
* REF:        Define one or more folders that contain reference data for systems defined by SET.
* SURVEY:     Survey.  
*
set="Set D3H4 Ionic.txt" &
ref= &
"../Data Intermolecular interactions/D3H4 Ionic Intermolecular"; &
"../Data Intermolecular interactions/D3H4 Ionic Separated" &
survey references="../references.txt" PM6-D3H4X
*
*
*
end
