# Supplementary material for: Computational chemistry methods based on MNDO and tools for improving their accuracy
Source: J Mol Model. 2026 Mar 13;32(4):98. doi: 10.1007/s00894-026-06653-3 (PMC12987868; doi:10.1007/s00894-026-06653-3)
Supplement: Supplementary file 1 — ESM1 (ZIP 34.0 MB) [file 894_2026_6653_MOESM1_ESM.zip › Build PARAM PM6-ORG Method development and Surveys/Data Clashes/Clash C - C (bad).mop]

*
*  (His-478 CG - Phe-469 CZ) Zinc
*
html
      HNC - CNH (bad)       C - C  = 3.22
 H=0.4+"Clash C - C (good)" hr=guess hwt=79
  C(HETATM    1  C   CYN A   1)   0.00000000 +0    0.0000000 +0    0.0000000 +0
  C(HETATM    2  C   CYN B   2)   3.22000000 +0    0.0000000 +0    0.0000000 +0     1     0     0
  N(HETATM    3  N   CYN B   2)   1.18383782 +0  180.0000000 +0    0.0000000 +0     2     1     0
  H(HETATM    4  H   CYN B   2)   0.96111746 +0  180.0000000 +0    0.0000000 +0     3     2     1
  N(HETATM    5  N   CYN C   1)   1.18383782 +0  180.0000000 +0    0.0000000 +0     1     2     3
  H(HETATM    6  H   CYN C   1)   0.96111746 +0  180.0000000 +0    0.0000000 +0     5     4     3
 
