# Supplementary material for: Computational chemistry methods based on MNDO and tools for improving their accuracy
Source: J Mol Model. 2026 Mar 13;32(4):98. doi: 10.1007/s00894-026-06653-3 (PMC12987868; doi:10.1007/s00894-026-06653-3)
Supplement: Supplementary file 1 — ESM1 (ZIP 34.0 MB) [file 894_2026_6653_MOESM1_ESM.zip › Build PARAM PM6-ORG Method development and Surveys/Data Clashes/Clash C - H (bad).mop]

*
* (Set-470 CA - Arg-458 HA) Zinc
*
 html symmetry pm6-org external="N:\Parameter Optimization\Parameter Optimization\PM6-ORG\PM6-ORG.rp"
 HNC - H-CH3 for       C - H  = 2.64
 H=0.5+"Clash C - H (Good)"  hr=guess hwt=106
  C(HETATM    1  C   CYN A   1)   0.00000000 +0    0.0000000 +0    0.0000000 +0
  H(HETATM    2 1H   HET A   2)   2.64        0    0.0000000 +0    0.0000000 +0     1     0     0
  C(HETATM    3  C   HET A   2)   1.09809052 +0  180.0000000 +0    0.0000000 +0     2     1     0
  N(HETATM    4  N   CYN A   1)   1.16873322 +0  180.0000000 +0    0.0000000 +0     1     2     3
  H(HETATM    5  H   CYN A   1)   0.89854568 +0  180.0000000 +0    0.0000000 +0     4     1     2
  H(HETATM    6 2H   HET A   2)   1.09551994 +0  109.3854969 +0    0.0000000 +0     3     2     1
  H(HETATM    7 3H   HET A   2)   1.09551994 +0  109.3854969 +0  120.0000000 +0     3     2     6
  H(HETATM    8 4H   HET A   2)   1.09551994 +0  109.3854969 +0 -120.0000000 +0     3     2     6
 
   6  1    7    8
   6  2    7    8
 
