# Supplementary material for: Computational chemistry methods based on MNDO and tools for improving their accuracy
Source: J Mol Model. 2026 Mar 13;32(4):98. doi: 10.1007/s00894-026-06653-3 (PMC12987868; doi:10.1007/s00894-026-06653-3)
Supplement: Supplementary file 1 — ESM1 (ZIP 34.0 MB) [file 894_2026_6653_MOESM1_ESM.zip › Build PARAM PM6-ORG Method development and Surveys/Data Clashes/Clash Cl - H (Good).mop]

 HTML  pm6-org  charge=-1 external="N:\Parameter Optimization\Parameter Optimization\PM6-ORG\PM6-ORG.rp"
 Cl - H-CH3 (Good)    Cl - H  = 2.88
 h=0 hr=ref
 Cl(HETATM    1 CL    CL A   1)   0.00000000 +0    0.0000000 +0    0.0000000 +0
  H(HETATM    2 1H   HET B   2)   2.88000000 +0    0.0000000 +0    0.0000000 +0     1     0     0
  C(HETATM    3  C   HET B   2)   1.11176311 +0  180.0000000 +0    0.0000000 +0     2     1     0
  H(HETATM    4 2H   HET B   2)   1.09717278 +0  108.9336993 +0    0.0000000 +0     3     2     1
  H(HETATM    5 3H   HET B   2)   1.09718138 +0  108.9352817 +0  120.0000000 +0     3     2     1
  H(HETATM    6 4H   HET B   2)   1.09720490 +0  108.9396071 +0 -120.0000000 +0     3     2     1
 
