# Supplementary material for: Computational chemistry methods based on MNDO and tools for improving their accuracy
Source: J Mol Model. 2026 Mar 13;32(4):98. doi: 10.1007/s00894-026-06653-3 (PMC12987868; doi:10.1007/s00894-026-06653-3)
Supplement: Supplementary file 1 — ESM1 (ZIP 34.0 MB) [file 894_2026_6653_MOESM1_ESM.zip › Build PARAM PM6-ORG Method development and Surveys/Data Clashes/Clash H - H (good).mop]

*
* Zinc finger Arg-458 HA - Ser-470 HA
*
 PM6-ORG precise html(nores) gnorm=0.01 let  
 CH4 - CH4 (good)      H - H  = 1.94
      H=0 hr=ref
  H(HETATM    1 1H   HET C   2)   0.00000000 +0    0.0000000 +0    0.0000000 +0
  H(HETATM    2 1H   HET B   1)   1.94000000  0    0.0000000 +0    0.0000000 +0
  C(HETATM    3  C   HET B   1)   1.09171243 +0  180.0000000 +0    0.0000000 +0     2     1     0
  C(HETATM    4  C   HET C   2)   1.09171329 +0  180.0000000 +0    0.0000000 +0     1     2     3
  H(HETATM    5 2H   HET B   1)   1.08476723 +0  109.3041817 +0    0.0000000 +0     3     2     1
  H(HETATM    6 3H   HET B   1)   1.08477566 +0  109.3055262 +0  120.0000000 +0     3     2     1
  H(HETATM    7 4H   HET B   1)   1.08479869 +0  109.3092011 +0 -120.0000000 +0     3     2     1
  H(HETATM    8 2H   HET C   2)   1.08475577 +0  109.3110297 +0    0.0000000 +0     4     2     1
  H(HETATM    9 3H   HET C   2)   1.08472429 +0  109.3060010 +0  120.0000000 +0     4     2     1
  H(HETATM   10 4H   HET C   2)   1.08474734 +0  109.3096819 +0 -120.0000000 +0     4     2     1
 
