# Supplementary material for: Computational chemistry methods based on MNDO and tools for improving their accuracy
Source: J Mol Model. 2026 Mar 13;32(4):98. doi: 10.1007/s00894-026-06653-3 (PMC12987868; doi:10.1007/s00894-026-06653-3)
Supplement: Supplementary file 1 — ESM1 (ZIP 34.0 MB) [file 894_2026_6653_MOESM1_ESM.zip › Build PARAM PM6-ORG Method development and Surveys/Data Clashes/Clash N - C (Good).mop]

 HTML  pm6-org
 HCN - CNH (Good)      N - C  = 3.24
 h=0 hr=ref
  N(HETATM    1  N   CYN A   1)   0.00000000 +0    0.0000000 +0    0.0000000 +0
  C(HETATM    2  C   CYN B   2)   3.24000000 +0    0.0000000 +0    0.0000000 +0     1     0     0
  C(HETATM    3  C   CYN C   1)   1.15146537 +0  180.0000000 +0    0.0000000 +0     1     2     0
  H(HETATM    4  H   CYN C   1)   1.03189500 +0  180.0000000 +0    0.0000000 +0     3     1     2
  N(HETATM    5  N   CYN D   2)   1.16714649 +0  180.0000000 +0    0.0000000 +0     2     1     3
  H(HETATM    6  H   CYN D   2)   0.89861020 +0  180.0000000 +0    0.0000000 +0     5     2     1
 
