# Supplementary material for: Computational chemistry methods based on MNDO and tools for improving their accuracy
Source: J Mol Model. 2026 Mar 13;32(4):98. doi: 10.1007/s00894-026-06653-3 (PMC12987868; doi:10.1007/s00894-026-06653-3)
Supplement: Supplementary file 1 — ESM1 (ZIP 34.0 MB) [file 894_2026_6653_MOESM1_ESM.zip › Build PARAM PM6-ORG Method development and Surveys/Data Clashes/Clash N - H (bad).mop]

*
*   (Arg-467 NH1 - HOH-2074)
*
 PM6-ORG precise html(nores) external="N:\Parameter Optimization\Parameter Optimization\PM6-ORG\PM6-ORG.rp"
      H3N - H-OH (bad)      N - H  = 2.83
h=0.3+"Clash N - H (good)" HR=guess hwt=37
  N(HETATM    1  N   HET A   1)   0.00000000 +0    0.0000000 +0    0.0000000 +0
  H(HETATM    2  H   FMT B   2)   2.83000000 +0    0.0000000 +0    0.0000000 +0     1     0     0
  O(HETATM    3  O   FMT B   2)   1.17161073 +0  168.4832452 +0    0.0000000 +0     2     1     0
  H(HETATM    4  H2  FMT B   2)   0.91470851 +0  100.1903490 +0   -0.0000002 +0     3     2     1
  H(HETATM    5 1H   HET A   1)   0.96706786 +0  114.8447489 +0    0.0000002 +0     1     2     3
  H(HETATM    6 2H   HET A   1)   0.96767083 +0  107.3540660 +0  121.4482192 +0     1     2     3
  H(HETATM    6 2H   HET A   1)   0.96767083 +0  107.3540660 +0 -121.4482189 +0     1     2     3
 
