# Supplementary material for: Computational chemistry methods based on MNDO and tools for improving their accuracy
Source: J Mol Model. 2026 Mar 13;32(4):98. doi: 10.1007/s00894-026-06653-3 (PMC12987868; doi:10.1007/s00894-026-06653-3)
Supplement: Supplementary file 1 — ESM1 (ZIP 34.0 MB) [file 894_2026_6653_MOESM1_ESM.zip › Build PARAM PM6-ORG Method development and Surveys/Data Clashes/Clash O - C (good) a.mop]

*
*  (Cys-3 HB3 - Tyr-44 O)
*
 html  pm6-org   external="N:\Parameter Optimization\Parameter Optimization\PM6-ORG\PM6-ORG.rp"
 C=O - C=N-H (good)    O - C  = 3.54
 h=0 hr=ref
  C(HETATM    1 1C   HET C   2)   0.00000000 +0    0.0000000 +0    0.0000000 +0
  O(HETATM    2  O   MOH B   1)   3.54000000 +0    0.0000000 +0    0.0000000 +0     1     0     0
  N(HETATM    3  N   HET C   2)   1.17254639 +0  180.0000000 +0    0.0000000 +0     1     2     0
  H(HETATM    4  H   HET C   2)   0.95485768 +0  180.0000000 +0    0.0000000 +0     3     1     2
  C(HETATM    7  C   MOH D   1)   1.13548740 +0  180.0000000 +0    0.0000000 +0     2     1     3
 
