# Supplementary material for: Computational chemistry methods based on MNDO and tools for improving their accuracy
Source: J Mol Model. 2026 Mar 13;32(4):98. doi: 10.1007/s00894-026-06653-3 (PMC12987868; doi:10.1007/s00894-026-06653-3)
Supplement: Supplementary file 1 — ESM1 (ZIP 34.0 MB) [file 894_2026_6653_MOESM1_ESM.zip › Build PARAM PM6-ORG Method development and Surveys/Data Clashes/Clash O - H (Bad).mop]

HTML  pm6-org  
 CO2 - H-CH3 (Bad)     O - H  = 2.11
 h=1.3+"Clash O - H (good)" hr=guess hwt=90
  H(HETATM    1 1H   HET A   2)   0.00000000 +0    0.0000000 +0    0.0000000 +0
  O(HETATM    2  O   FMT A   1)   2.11000000 +0    0.0000000 +0    0.0000000 +0     1     0     0
  C(HETATM    3  C   HET A   2)   1.10949140 +0  180.1225954 +0    0.0000000 +0     1     2     0
  C(HETATM    4  C   FMT A   1)   1.17039098 +0  179.9999421 +0   -0.0000000 +0     2     1     3
  O(HETATM    5  O   FMT A   1)   1.16901097 +0  179.9999287 +0    0.0000000 +0     4     2     1
  H(HETATM    6 2H   HET A   2)   1.10487549 +0  109.3261584 +0    0.1268972 +0     3     1     2
  H(HETATM    7 3H   HET A   2)   1.10484184 +0  109.3591517 +0  120.1308052 +0     3     1     2
  H(HETATM    8 4H   HET A   2)   1.10486582 +0  109.3352794 +0 -119.8578169 +0     3     1     2
