# Supplementary material for: Computational chemistry methods based on MNDO and tools for improving their accuracy
Source: J Mol Model. 2026 Mar 13;32(4):98. doi: 10.1007/s00894-026-06653-3 (PMC12987868; doi:10.1007/s00894-026-06653-3)
Supplement: Supplementary file 1 — ESM1 (ZIP 34.0 MB) [file 894_2026_6653_MOESM1_ESM.zip › Build PARAM PM6-ORG Method development and Surveys/Data Clashes/Clash O - N (Bad).mop]

*
* (Arg-467 NH2 - HOH-2066)
*
 PM6-ORG precise html(nores) 
      H3N - CO2 (bad)       O - N  = 2.72
      H=1.5+"Clash O - N (Good)" hr=Guess hwt=32
  N(HETATM    1  N   HET A   1)   0.00000000 +0    0.0000000 +0    0.0000000 +0
  O(HETATM    2  O1  FMT B   2)   2.72000000  0    0.0000000 +0    0.0000000 +0     1     0     0
  C(HETATM    3  C   FMT B   2)   1.17161073 +0  180.0000000 +0    0.0000000 +0     2     1     0
  O(HETATM    4  O2  FMT B   2)   1.16592379 +0  180.0000000 +0   -0.0000000 +0     3     2     1
  H(HETATM    5 1H   HET A   1)   0.96801524 +0  109.8123112 +0    0.0000000 +0     1     2     3
  H(HETATM    6 2H   HET A   1)   0.99419473 +0  109.8123112 +0  120.0000000 +0     1     2     3
  H(HETATM    6 2H   HET A   1)   0.99419473 +0  109.8123111 +0 -120.0000000 +0     1     2     3
 
 
