# Supplementary material for: Computational chemistry methods based on MNDO and tools for improving their accuracy
Source: J Mol Model. 2026 Mar 13;32(4):98. doi: 10.1007/s00894-026-06653-3 (PMC12987868; doi:10.1007/s00894-026-06653-3)
Supplement: Supplementary file 1 — ESM1 (ZIP 34.0 MB) [file 894_2026_6653_MOESM1_ESM.zip › Build PARAM PM6-ORG Method development and Surveys/Data Clashes/Clash O - O (bad).mop]

 html  pm6-org   external="N:\Parameter Optimization\Parameter Optimization\PM6-ORG\PM6-ORG.rp" geo-ok 
 H2C=O - O=CH2 (bad)   O - O  = 3.37
      H=1+"Clash O - O (Good)" hr=Guess hwt=28
  O(HETATM    1  O   MOH A   1)   0.00000000 +0    0.0000000 +0    0.0000000 +0
  O(HETATM    2  O   MOH A   2)   3.37000000  0    0.0000000 +0    0.0000000 +0     1     0     0
  C(HETATM    3  C   MOH A   1)   1.20395713 +0  180.0000000 +0    0.0000000 +0     1     2     0
  C(HETATM    4  C   MOH A   2)   1.20432232 +0  179.9951713 +0    0.0000000 +0     2     1     3
  H(HETATM    5 1H   MOH A   1)   1.09251981 +0  121.3743489 +0   90.0000000 +0     3     1     2
  H(HETATM    6 2H   MOH A   1)   1.09208345 +0  121.6575290 +0  -90.0000000 +0     3     1     2
  H(HETATM    7 1H   MOH A   2)   1.09257053 +0  121.3757206 +0    0.0000000 +0     4     2     1
  H(HETATM    8 2H   MOH A   2)   1.09213411 +0  121.6588289 +0  180.0000000 +0     4     2     1
