# Supplementary material for: Computational chemistry methods based on MNDO and tools for improving their accuracy
Source: J Mol Model. 2026 Mar 13;32(4):98. doi: 10.1007/s00894-026-06653-3 (PMC12987868; doi:10.1007/s00894-026-06653-3)
Supplement: Supplementary file 1 — ESM1 (ZIP 34.0 MB) [file 894_2026_6653_MOESM1_ESM.zip › Build PARAM PM6-ORG Method development and Surveys/Data Clashes/Clash S - N (bad).mop]

 HTML  PM6-D3H4 precise gnorm=0.1
 H2S - NH3 (bad)       S - N  = 3.38
      H=2.5+"Clash S - N (Good)" hr=Guess hwt=5 
  S(HETATM    1  S   HET A   1)   0.00000000 +0    0.0000000 +0    0.0000000 +0
  N(HETATM    2  N   NH3 B   2)   3.38000000 +0    0.0000000 +0    0.0000000 +0     1     0     0
  H(HETATM    3 1H   HET A   1)   1.35287348 +0  131.9270081 +0    0.0000000 +0     1     2     0
  H(HETATM    4 2H   HET A   1)   1.35287342 +0  131.9254159 +0  180.0000000 +0     1     2     3
  H(HETATM    5 1H   NH3 B   2)   1.02468560 +0  108.1385858 +0    0.0000000 +0     2     1     3
  H(HETATM    6 2H   NH3 B   2)   1.02475578 +0  108.0204533 +0  120.0000000 +0     2     1     3
  H(HETATM    7 3H   NH3 B   2)   1.02475578 +0  108.0204533 +0 -120.0000000 +0     2     1     3
  
