# Supplementary material for: Computational chemistry methods based on MNDO and tools for improving their accuracy
Source: J Mol Model. 2026 Mar 13;32(4):98. doi: 10.1007/s00894-026-06653-3 (PMC12987868; doi:10.1007/s00894-026-06653-3)
Supplement: Supplementary file 1 — ESM1 (ZIP 34.0 MB) [file 894_2026_6653_MOESM1_ESM.zip › Build PARAM PM6-ORG Method development and Surveys/Data Clashes/Clash S - O (bad).mop]

 HTML  PM6-ORG precise gnorm=0.1 external="N:\Parameter Optimization\Parameter Optimization\PM6-ORG\PM6-ORG.rp"
H2S H2O (bad)         S - O  = 2.65
      H=1.2+"Clash S - O (good)" hr=guess hwt=30
  S(HETATM    1  S   HET A   1)   0.00000000 +0    0.0000000 +0    0.0000000 +0
  O(HETATM    2  O   H2O B   2)   2.65000000  0    0.0000000 +0    0.0000000 +0     1     0     0
  H(HETATM    3 1H   HET A   1)   1.32955511 +0  132.1000000 +0    0.0000000 +0     1     2     0
  H(HETATM    4 2H   HET A   1)   1.32955511 +0  132.1000000 +0  180.0000000 +0     1     2     3
  H(HETATM    5 1H   H2O B   2)   0.92685612 +0  127.9000000 +0   90.0000000 +0     2     1     3
  H(HETATM    6 2H   H2O B   2)   0.92685612 +0  127.9000000 +0  -90.0000000 +0     2     1     3
