# Supplementary material for: Computational chemistry methods based on MNDO and tools for improving their accuracy
Source: J Mol Model. 2026 Mar 13;32(4):98. doi: 10.1007/s00894-026-06653-3 (PMC12987868; doi:10.1007/s00894-026-06653-3)
Supplement: Supplementary file 1 — ESM1 (ZIP 34.0 MB) [file 894_2026_6653_MOESM1_ESM.zip › Build PARAM PM6-ORG Method development and Surveys/Data Clashes/Clashes Line-3 Protein-3.mop]

 PM6-ORG 
 *        Start of clashes for Zinc Finger       *
      H=0 hr=ref
  H  0.00000000 +0   0.00000000 +0   0.00000000 +0
 
