# Supplementary material for: Computational chemistry methods based on MNDO and tools for improving their accuracy
Source: J Mol Model. 2026 Mar 13;32(4):98. doi: 10.1007/s00894-026-06653-3 (PMC12987868; doi:10.1007/s00894-026-06653-3)
Supplement: Supplementary file 1 — ESM1 (ZIP 34.0 MB) [file 894_2026_6653_MOESM1_ESM.zip › Build PARAM PM6-ORG Method development and Surveys/Data ground and excited electronic energy levels/aluminum, dication 2Pu.mop]

external=i:/pm7.txt  OPEN(1,4) MECI charge=2
Aluminum, (2+) 2Pu
 H=70 HR=guess ROOT=1,2,P(u) noscale hwt=5
 Al         0.00000000 +0    0.0000000 +0    0.0000000 +0                      0.0000
 
