# Supplementary material for: Computational chemistry methods based on MNDO and tools for improving their accuracy
Source: J Mol Model. 2026 Mar 13;32(4):98. doi: 10.1007/s00894-026-06653-3 (PMC12987868; doi:10.1007/s00894-026-06653-3)
Supplement: Supplementary file 1 — ESM1 (ZIP 34.0 MB) [file 894_2026_6653_MOESM1_ESM.zip › Build PARAM PM6-ORG Method development and Surveys/Data ground and excited electronic energy levels/antimony, 2d(u) 5s(2)5p(3).mop]

  OPEN(5,4) MECI     NOLOG
Antimony, 2D(u) 5s(2)5p(3)
 HR=MOORE H=26.6 ROOT=1,2,D(U)
 Sb         0.00000000  0    0.0000000  0    0.0000000  0                      0.0000
 
