# Supplementary material for: Computational chemistry methods based on MNDO and tools for improving their accuracy
Source: J Mol Model. 2026 Mar 13;32(4):98. doi: 10.1007/s00894-026-06653-3 (PMC12987868; doi:10.1007/s00894-026-06653-3)
Supplement: Supplementary file 1 — ESM1 (ZIP 34.0 MB) [file 894_2026_6653_MOESM1_ESM.zip › Build PARAM PM6-ORG Method development and Surveys/Data ground and excited electronic energy levels/BaF4(3-) Td 2T2.mop]

*
* 90 30
*
      charge=-3 allvectors external=I:/PM7.txt symmetry open(1,4) meci
BaF4(3-) Td 2T2
  H=20 HR=guess ROOT=1,2,T2 noscale hwt=3
Ba        0.000000  0        0.000000  0        0.000000  0      0     0     0       1.446500
 F        2.347518  0        0.000000  0        0.000000  0      1     0     0      -0.870200
 F        2.337375  0      109.471221  0        0.000000  0      1     2     0      -0.863000
 F        2.322393  0      109.471221  0      120.000000  0      1     2     3      -0.839400
 F        2.352771  0      109.471221  0      120.000000  0      1     2     4      -0.873800
        
2 1 3 4 5
