# Supplementary material for: Computational chemistry methods based on MNDO and tools for improving their accuracy
Source: J Mol Model. 2026 Mar 13;32(4):98. doi: 10.1007/s00894-026-06653-3 (PMC12987868; doi:10.1007/s00894-026-06653-3)
Supplement: Supplementary file 1 — ESM1 (ZIP 34.0 MB) [file 894_2026_6653_MOESM1_ESM.zip › Build PARAM PM6-ORG Method development and Surveys/Data ground and excited electronic energy levels/Beryllium, 1s(g) 2s(2)2p(0).mop]

  OPEN(2,4) MECI     NOLOG
Beryllium, 1S(g) 2s(2)2p(0)
 H=0.0 HR=NIST ROOT=1,1,S(G)
 Be         0.00000000  0    0.0000000  0    0.0000000  0                      0.0000
 
