# Supplementary material for: Computational chemistry methods based on MNDO and tools for improving their accuracy
Source: J Mol Model. 2026 Mar 13;32(4):98. doi: 10.1007/s00894-026-06653-3 (PMC12987868; doi:10.1007/s00894-026-06653-3)
Supplement: Supplementary file 1 — ESM1 (ZIP 34.0 MB) [file 894_2026_6653_MOESM1_ESM.zip › Build PARAM PM6-ORG Method development and Surveys/Data ground and excited electronic energy levels/bromine, cation, 3p(u) 4s(1)4p(5).mop]

 OPEN(6,4) CHARGE=1 MECI
Bromine, cation, 3P(u) 4s(1)4p(5)
 HR=NIST H=274.96 ROOT=1,3,P(U)
 Br         0.00000000 +0    0.0000000 +0    0.0000000 +0    1    0    0       1.0000
 
