# Supplementary material for: Computational chemistry methods based on MNDO and tools for improving their accuracy
Source: J Mol Model. 2026 Mar 13;32(4):98. doi: 10.1007/s00894-026-06653-3 (PMC12987868; doi:10.1007/s00894-026-06653-3)
Supplement: Supplementary file 1 — ESM1 (ZIP 34.0 MB) [file 894_2026_6653_MOESM1_ESM.zip › Build PARAM PM6-ORG Method development and Surveys/Data ground and excited electronic energy levels/cadmium 3p(g) 4d(10)5s(0)5p(2).mop]

  OPEN(2,4) MECI     NOLOG
Cadmium 3P(g) 4d(10)5s(0)5p(2)
 H=215.1 HR=MOORE ROOT=1,3,P(G)
 Cd         0.00000000  0    0.0000000  0    0.0000000  0                      0.0000
 
