# Supplementary material for: Computational chemistry methods based on MNDO and tools for improving their accuracy
Source: J Mol Model. 2026 Mar 13;32(4):98. doi: 10.1007/s00894-026-06653-3 (PMC12987868; doi:10.1007/s00894-026-06653-3)
Supplement: Supplementary file 1 — ESM1 (ZIP 34.0 MB) [file 894_2026_6653_MOESM1_ESM.zip › Build PARAM PM6-ORG Method development and Surveys/Data ground and excited electronic energy levels/Cadmium(+), 2S(g) 5s(1)5p(0).mop]

  CHARGE=1 MECI OPEN(1,4)
Cadmium (+), 2S(g) 5s(1)5p(0)
 H=0 ROOT=1,2,S(G)  HR=MOORE
 Cd         0.00000000  0    0.0000000  0    0.0000000  0    1    0    0       1.0000
 
