# Supplementary material for: Computational chemistry methods based on MNDO and tools for improving their accuracy
Source: J Mol Model. 2026 Mar 13;32(4):98. doi: 10.1007/s00894-026-06653-3 (PMC12987868; doi:10.1007/s00894-026-06653-3)
Supplement: Supplementary file 1 — ESM1 (ZIP 34.0 MB) [file 894_2026_6653_MOESM1_ESM.zip › Build PARAM PM6-ORG Method development and Surveys/Data ground and excited electronic energy levels/CaF4(3-) 2T2.mop]

      charge=-3 open(1,4) meci symmetry vectors external=i:/pm7.txt
      CaF4(3-) 2T2
      h=50 hr=guess root=1,2,T2 hwt=5 noscale
 Ca     0.00000000 +0    0.0000000 +0    0.0000000 +0                         0.0652
  F     2.00000000 +0    0.0000000 +0    0.0000000 +0     1     0     0      -0.5163
  F     2.00000000 +0  109.4712210 +0    0.0000000 +0     1     2     0      -0.5163
  F     2.00000000 +0  109.4712210 +0  120.0000000 +0     1     2     3      -0.5163
  F     2.00000000 +0  109.4712210 +0 -120.0000000 +0     1     2     3      -0.5163
 
   2  1    3    4    5
 
