# Supplementary material for: Computational chemistry methods based on MNDO and tools for improving their accuracy
Source: J Mol Model. 2026 Mar 13;32(4):98. doi: 10.1007/s00894-026-06653-3 (PMC12987868; doi:10.1007/s00894-026-06653-3)
Supplement: Supplementary file 1 — ESM1 (ZIP 34.0 MB) [file 894_2026_6653_MOESM1_ESM.zip › Build PARAM PM6-ORG Method development and Surveys/Data ground and excited electronic energy levels/Chlorine, 2P(u) 3s(2)3p(5).mop]

  OPEN(7,4) MECI     NOLOG
Chlorine, 2P(u) 3s(2)3p(5)
 HR=NIST H=0  ROOT=1,2,P(U)
 Cl         0.00000000  0    0.0000000  0    0.0000000  0                      0.0000
 
