# Supplementary material for: Computational chemistry methods based on MNDO and tools for improving their accuracy
Source: J Mol Model. 2026 Mar 13;32(4):98. doi: 10.1007/s00894-026-06653-3 (PMC12987868; doi:10.1007/s00894-026-06653-3)
Supplement: Supplementary file 1 — ESM1 (ZIP 34.0 MB) [file 894_2026_6653_MOESM1_ESM.zip › Build PARAM PM6-ORG Method development and Surveys/Data ground and excited electronic energy levels/chlorine, cation 3P(u) 3s(1)3p(5).mop]

  CHARGE=1 OPEN(6,4) NOLOG     MECI
Chlorine, cation 3P(u)
 H=268 ROOT=1,3,P(U) HR=NIST
 Cl         0.00000000  0    0.0000000  0    0.0000000  0   -1    0    0       1.0000
 
