# Supplementary material for: Computational chemistry methods based on MNDO and tools for improving their accuracy
Source: J Mol Model. 2026 Mar 13;32(4):98. doi: 10.1007/s00894-026-06653-3 (PMC12987868; doi:10.1007/s00894-026-06653-3)
Supplement: Supplementary file 1 — ESM1 (ZIP 34.0 MB) [file 894_2026_6653_MOESM1_ESM.zip › Build PARAM PM6-ORG Method development and Surveys/Data ground and excited electronic energy levels/CoF6(3-) (Oh) 3T2g.mop]

*
*  
*
symmetry charge=-3 allvecs external=i:/pm7.txt open(6,6) meci
  Co(iii)F6(3-) (Oh)) 3T2g (t2g(5)a1g(1))
 h=23 root=1,3,T2g hr=guess hwt=20 noscale
  F     0.00000000 +0    0.0000000 +0    0.0000000 +0                        -0.6026
 Co     1.96719147 +0    0.0000000 +0    0.0000000 +0     1     0     0       0.6153
  F     1.96719147 +0   90.0000000 +0    0.0000000 +0     2     1     0      -0.6026
  F     1.96719147 +0   90.0000000 +0  180.0000000 +0     2     3     1      -0.6026
  F     1.96719147 +0   90.0000000 +0  180.0000000 +0     2     4     3      -0.6026
  F     1.96719147 +0   90.0000000 +0   90.0000000 +0     2     3     4      -0.6026
  F     1.96719147 +0   90.0000000 +0  -90.0000000 +0     2     3     4      -0.6026
 
   2  1    3    4    5    6    7
 
