# Supplementary material for: Computational chemistry methods based on MNDO and tools for improving their accuracy
Source: J Mol Model. 2026 Mar 13;32(4):98. doi: 10.1007/s00894-026-06653-3 (PMC12987868; doi:10.1007/s00894-026-06653-3)
Supplement: Supplementary file 1 — ESM1 (ZIP 34.0 MB) [file 894_2026_6653_MOESM1_ESM.zip › Build PARAM PM6-ORG Method development and Surveys/Data ground and excited electronic energy levels/CoF6(3-) 7A1g.mop]

*
* 25
*
charge=-3 symmetry allvecs external=I:\pm7.txt RHF open(6,6) meci ms=2
  CoF6(4-) 7A1g (a1g(1)t2g(3)eg(2)) 4s(1)4p(0)3d(5)
 H=35 HR=guess ROOT=1,7,A1g noscale hwt=20 noscale
 Co     0.00000000 +0    0.0000000 +0    0.0000000 +0                         0.1892
  F     2.00000000 +0    0.0000000 +0    0.0000000 +0     1     0     0      -0.6982
  F     2.00000000 +0   90.0000000 +0    0.0000000 +0     1     2     0      -0.6982
  F     2.00000000 +0  180.0000000 +0    0.0000000 +0     1     2     3      -0.6982
  F     2.00000000 +0   90.0000000 +0  180.0000000 +0     1     2     3      -0.6982
  F     2.00000000 +0   90.0000000 +0   90.0000000 +0     1     2     3      -0.6982
  F     2.00000000 +0   90.0000000 +0  -90.0000000 +0     1     2     3      -0.6982
 
   2  1    3    4    5    6    7
 
