# Supplementary material for: Computational chemistry methods based on MNDO and tools for improving their accuracy
Source: J Mol Model. 2026 Mar 13;32(4):98. doi: 10.1007/s00894-026-06653-3 (PMC12987868; doi:10.1007/s00894-026-06653-3)
Supplement: Supplementary file 1 — ESM1 (ZIP 34.0 MB) [file 894_2026_6653_MOESM1_ESM.zip › Build PARAM PM6-ORG Method development and Surveys/Data ground and excited electronic energy levels/cr(iii)(h2o)6.mop]

 SHIFT=20 MECI ALLVECS CHARGE=3 OPEN(3,6) SYM
d3 [Cr(III)(H2O)6]3+ 4Ag
 H=0 HR=CKJ62 ROOT=1,4,AG
 Cr         0.00000000 +0    0.0000000 +0    0.0000000 +0                      0.8359
  O         2.06707508 +1    0.0000000 +0    0.0000000 +0    1    0    0      -0.3838
  O         2.06707508 +0   90.0000000 +0    0.0000000 +0    1    2    0      -0.3838
  O         2.06707508 +0   90.0000000 +0   90.0000000 +0    1    2    3      -0.3838
  O         2.06707508 +0   90.0000000 +0  180.0000000 +0    1    2    3      -0.3838
  O         2.06707508 +0   90.0000000 +0  -90.0000000 +0    1    2    3      -0.3838
  O         2.06707508 +0  180.0000000 +0    0.0000000 +0    1    2    3      -0.3838
  H         1.00595341 +1  129.6458043 +1    0.0000000 +0    2    1    3       0.3722
  H         1.00595341 +0  129.6458043 +0 -180.0000000 +0    2    1    3       0.3722
  H         1.00595341 +0  129.6458043 +0    0.0000000 +0    7    1    3       0.3722
  H         1.00595341 +0  129.6458043 +0  180.0000000 +0    7    1    3       0.3722
  H         1.00595341 +0  129.6458043 +0   90.0000000 +0    4    1    3       0.3722
  H         1.00595341 +0  129.6458043 +0  -90.0000000 +0    4    1    3       0.3722
  H         1.00595341 +0  129.6458043 +0   90.0000000 +0    6    1    3       0.3722
  H         1.00595341 +0  129.6458043 +0  -90.0000000 +0    6    1    3       0.3722
  H         1.00595341 +0  129.6458043 +0   90.0000000 +0    3    1    2       0.3722
  H         1.00595341 +0  129.6458043 +0  -90.0000000 +0    3    1    2       0.3722
  H         1.00595341 +0  129.6458043 +0   90.0000000 +0    5    1    2       0.3722
  H         1.00595341 +0  129.6458043 +0  -90.0000000 +0    5    1    2       0.3722
 
   2  1    3    4    5    6    7
   8  1    9   10   11   12   13   14   15   16   17   18
   8  1   19
   8  2    9   10   11   12   13   14   15   16   17   18
   8  2   19
 
