# Supplementary material for: Computational chemistry methods based on MNDO and tools for improving their accuracy
Source: J Mol Model. 2026 Mar 13;32(4):98. doi: 10.1007/s00894-026-06653-3 (PMC12987868; doi:10.1007/s00894-026-06653-3)
Supplement: Supplementary file 1 — ESM1 (ZIP 34.0 MB) [file 894_2026_6653_MOESM1_ESM.zip › Build PARAM PM6-ORG Method development and Surveys/Data ground and excited electronic energy levels/cr(iv)(h2o)6.mop]

 SHIFT=20 MECI ALLVECS RELSCF=100 CHARGE=4 OPEN(2,6) SYMMETRY
d2 [Cr(IV)(H2O)6]4+ 3Tg
 H=0 HR=CKJ62 ROOT=1,3,TG
 Cr         0.00000000 +0    0.0000000 +0    0.0000000 +0                      1.1515
  O         2.01232375 +1    0.0000000 +0    0.0000000 +0    1    0    0      -0.3772
  O         2.01232375 +0   90.0000000 +0    0.0000000 +0    1    2    0      -0.3772
  O         2.01232375 +0   90.0000000 +0   90.0000000 +0    1    2    3      -0.3772
  O         2.01232375 +0   90.0000000 +0  180.0000000 +0    1    2    3      -0.3772
  O         2.01232375 +0   90.0000000 +0  -90.0000000 +0    1    2    3      -0.3772
  O         2.01232375 +0  180.0000000 +0    0.0000000 +0    1    2    3      -0.3772
  H         1.04542973 +1  131.9940021 +1    0.0000000 +0    2    1    3       0.4260
  H         1.04542973 +0  131.9940021 +0 -180.0000000 +0    2    1    3       0.4260
  H         1.04542973 +0  131.9940021 +0    0.0000000 +0    7    1    3       0.4260
  H         1.04542973 +0  131.9940021 +0  180.0000000 +0    7    1    3       0.4260
  H         1.04542973 +0  131.9940021 +0   90.0000000 +0    4    1    3       0.4260
  H         1.04542973 +0  131.9940021 +0  -90.0000000 +0    4    1    3       0.4260
  H         1.04542973 +0  131.9940021 +0   90.0000000 +0    6    1    3       0.4260
  H         1.04542973 +0  131.9940021 +0  -90.0000000 +0    6    1    3       0.4260
  H         1.04542973 +0  131.9940021 +0   90.0000000 +0    3    1    2       0.4260
  H         1.04542973 +0  131.9940021 +0  -90.0000000 +0    3    1    2       0.4260
  H         1.04542973 +0  131.9940021 +0   90.0000000 +0    5    1    2       0.4260
  H         1.04542973 +0  131.9940021 +0  -90.0000000 +0    5    1    2       0.4260
 
   2  1    3    4    5    6    7
   8  1    9   10   11   12   13   14   15   16   17   18
   8  1   19
   8  2    9   10   11   12   13   14   15   16   17   18
   8  2   19
 
