# Supplementary material for: Computational chemistry methods based on MNDO and tools for improving their accuracy
Source: J Mol Model. 2026 Mar 13;32(4):98. doi: 10.1007/s00894-026-06653-3 (PMC12987868; doi:10.1007/s00894-026-06653-3)
Supplement: Supplementary file 1 — ESM1 (ZIP 34.0 MB) [file 894_2026_6653_MOESM1_ESM.zip › Build PARAM PM6-ORG Method development and Surveys/Data ground and excited electronic energy levels/CuF6(3-) 9A1u.mop]

 SYMMETRY ALLVECS CHARGE=-3 SHIFT=80 MECI open(8,9) ms=4 
CuF6(3-) 9A1u (t2g(3)eg(2)a1g(0)tiu(3)) 3d(5)4s(0)4p(3)
 H=1400 ROOT=1,9,A1u hr=guess noscale hwt=5
 Cu         0.00000000 +0    0.0000000 +0    0.0000000 +0                      0.4731
  F         1.7        +0    0.0000000 +0    0.0000000 +0    1    0    0      -0.5788
  F         1.92968915 +0   90.0000000 +0    0.0000000 +0    1    2    0      -0.5788
  F         1.92968915 +0   90.0000000 +0   90.0000000 +0    1    2    3      -0.5788
  F         1.92968915 +0   90.0000000 +0   90.0000000 +0    1    2    4      -0.5788
  F         1.92968915 +0   90.0000000 +0   90.0000000 +0    1    2    5      -0.5788
  F         1.92968915 +0   90.0000000 +0  180.0000000 +0    1    6    2      -0.5788
 
   2  1    3    4    5    6    7
 
