# Supplementary material for: Computational chemistry methods based on MNDO and tools for improving their accuracy
Source: J Mol Model. 2026 Mar 13;32(4):98. doi: 10.1007/s00894-026-06653-3 (PMC12987868; doi:10.1007/s00894-026-06653-3)
Supplement: Supplementary file 1 — ESM1 (ZIP 34.0 MB) [file 894_2026_6653_MOESM1_ESM.zip › Build PARAM PM6-ORG Method development and Surveys/Data ground and excited electronic energy levels/Fe(II)(H2O)6 5E(g).mop]

 SYMMETRY CHARGE=2 MS=2 OPEN(6,6) MECI SHIFT=80 
Fe(II)(H2O)6 5Eg
 H=30 HR=GRIFFITH ROOT=1,5,EG 
 Fe         0.00000000 +0    0.0000000 +0    0.0000000 +0                      0.7786
  O         2.18420577 +1    0.0000000 +0    0.0000000 +0    1    0    0      -0.4195
  O         2.18420577 +0   90.0000000 +0    0.0000000 +0    1    2    0      -0.4195
  O         2.18420577 +0   90.0000000 +0   90.0000000 +0    1    2    3      -0.4195
  O         2.18420577 +0   90.0000000 +0   90.0000000 +0    1    2    4      -0.4195
  O         2.18420577 +0   90.0000000 +0   90.0000000 +0    1    2    5      -0.4195
  O         2.18420577 +0   90.0000000 +0 -180.0000000 +0    1    6    2      -0.4195
  H         0.96099072 +1  127.5654517 +1    0.0000000 +0    2    1    3       0.3115
  H         0.96099072 +0  127.5654517 +0 -180.0000000 +0    2    1    8       0.3115
  H         0.96099072 +0  127.5654517 +0    0.0000000 +0    7    1    3       0.3115
  H         0.96099072 +0  127.5654517 +0 -180.0000000 +0    7    1   10       0.3115
  H         0.96099072 +0  127.5654517 +0    0.0000000 +0    4    1    2       0.3115
  H         0.96099072 +0  127.5654517 +0 -180.0000000 +0    4    1   12       0.3115
  H         0.96099072 +0  127.5654517 +0 -180.0000000 +0    6    1    2       0.3115
  H         0.96099072 +0  127.5654517 +0 -180.0000000 +0    6    1   14       0.3115
  H         0.96099072 +0  127.5654517 +0   90.0000000 +0    3    1    2       0.3115
  H         0.96099072 +0  127.5654517 +0 -180.0000000 +0    3    1   16       0.3115
  H         0.96099072 +0  127.5654517 +0   90.0000000 +0    5    1    2       0.3115
  H         0.96099072 +0  127.5654517 +0 -180.0000000 +0    5    1   18       0.3115
 
   2  1    3    4    5    6    7
   8  1    9   10   11   12   13   14   15   16   17   18
   8  1   19
   8  2    9   10   11   12   13   14   15   16   17   18
   8  2   19
 
