# Supplementary material for: Computational chemistry methods based on MNDO and tools for improving their accuracy
Source: J Mol Model. 2026 Mar 13;32(4):98. doi: 10.1007/s00894-026-06653-3 (PMC12987868; doi:10.1007/s00894-026-06653-3)
Supplement: Supplementary file 1 — ESM1 (ZIP 34.0 MB) [file 894_2026_6653_MOESM1_ESM.zip › Build PARAM PM6-ORG Method development and Surveys/Data ground and excited electronic energy levels/Fe(III)(H2O)6 4Tg2.mop]

 CHARGE=3 MS=1.5 OPEN(5,6) MECI SHIFT=80 ALLVECS SYMMETRY
Fe(III)(H2O)6 4T(g)(2)
 H=53 HR=GRIFFITH ROOT=2,4,TG
 Fe         0.00000000 +0    0.0000000 +0    0.0000000 +0                      0.9998
  O         2.03896351 +1    0.0000000 +0    0.0000000 +0    1    0    0      -0.3667
  O         2.03896351 +0   90.0000000 +0    0.0000000 +0    1    2    0      -0.3667
  O         2.03896351 +0   90.0000000 +0   90.0000000 +0    1    2    3      -0.3667
  O         2.03896351 +0   90.0000000 +0   90.0000000 +0    1    2    4      -0.3667
  O         2.03896351 +0   90.0000000 +0   90.0000000 +0    1    2    5      -0.3667
  O         2.03896351 +0   90.0000000 +0 -180.0000000 +0    1    6    2      -0.3667
  H         0.99011660 +1  129.0503972 +1    0.0000000 +0    2    1    3       0.3500
  H         0.99011660 +0  129.0503972 +0 -180.0000000 +0    2    1    8       0.3500
  H         0.99011660 +0  129.0503972 +0    0.0000000 +0    7    1    3       0.3500
  H         0.99011660 +0  129.0503972 +0 -180.0000000 +0    7    1   10       0.3500
  H         0.99011660 +0  129.0503972 +0    0.0000000 +0    4    1    2       0.3500
  H         0.99011660 +0  129.0503972 +0 -180.0000000 +0    4    1   12       0.3500
  H         0.99011660 +0  129.0503972 +0 -180.0000000 +0    6    1    2       0.3500
  H         0.99011660 +0  129.0503972 +0 -180.0000000 +0    6    1   14       0.3500
  H         0.99011660 +0  129.0503972 +0   90.0000000 +0    3    1    2       0.3500
  H         0.99011660 +0  129.0503972 +0 -180.0000000 +0    3    1   16       0.3500
  H         0.99011660 +0  129.0503972 +0   90.0000000 +0    5    1    2       0.3500
  H         0.99011660 +0  129.0503972 +0 -180.0000000 +0    5    1   18       0.3500
 
   2  1    3    4    5    6    7
   8  1    9   10   11   12   13   14   15   16   17   18
   8  1   19
   8  2    9   10   11   12   13   14   15   16   17   18
   8  2   19
 
