# Supplementary material for: Computational chemistry methods based on MNDO and tools for improving their accuracy
Source: J Mol Model. 2026 Mar 13;32(4):98. doi: 10.1007/s00894-026-06653-3 (PMC12987868; doi:10.1007/s00894-026-06653-3)
Supplement: Supplementary file 1 — ESM1 (ZIP 34.0 MB) [file 894_2026_6653_MOESM1_ESM.zip › Build PARAM PM6-ORG Method development and Surveys/Data ground and excited electronic energy levels/Fe(III)F6 4A2(g).mop]

 ALLVECS CHARGE=-3 MS=1.5 OPEN(5,6) MECI SHIFT=80 SYMMETRY
Fe(III)F6 4A2(g)
 H=41 HR=DUMMY ROOT=1,4,A2G noscale hwt=3
 Fe         0.00000000 +0    0.0000000 +0    0.0000000 +0                      1.2612
  F         1.94541072 +1    0.0000000 +0    0.0000000 +0    1    0    0      -0.7102
  F         1.94541072 +0   90.0000000 +0    0.0000000 +0    1    2    0      -0.7102
  F         1.94541072 +0   90.0000000 +0   90.0000000 +0    1    2    3      -0.7102
  F         1.94541072 +0   90.0000000 +0   90.0000000 +0    1    2    4      -0.7102
  F         1.94541072 +0   90.0000000 +0   90.0000000 +0    1    2    5      -0.7102
  F         1.94541072 +0   90.0000000 +0  180.0000000 +0    1    6    2      -0.7102
 
   2  1    3    4    5    6    7
 
