# Supplementary material for: Computational chemistry methods based on MNDO and tools for improving their accuracy
Source: J Mol Model. 2026 Mar 13;32(4):98. doi: 10.1007/s00894-026-06653-3 (PMC12987868; doi:10.1007/s00894-026-06653-3)
Supplement: Supplementary file 1 — ESM1 (ZIP 34.0 MB) [file 894_2026_6653_MOESM1_ESM.zip › Build PARAM PM6-ORG Method development and Surveys/Data ground and excited electronic energy levels/Fe(III)F6 6A1(g).mop]

 ALLVECS CHARGE=-3 MS=2.5 OPEN(5,6) MECI SYMMETRY 
Fe(III)F6 6A1(g) (t2g(3)eg(2)a1g(0))
     H=0 HR=GRIFFITH ROOT=1,6,A1G 
 Fe         0.00000000  0    0.0000000  0    0.0000000  0                      1.1601
  F         1.87878229  1    0.0000000  0    0.0000000  0    1    0    0      -0.6934
  F         1.87878229  0   90.0000000  0    0.0000000  0    1    2    0      -0.6934
  F         1.87878229  0   90.0000000  0  180.0000000  0    1    2    3      -0.6934
  F         1.87878229  0  180.0000000  0    0.0000000  0    1    2    3      -0.6934
  F         1.87878229  0   90.0000000  0   90.0000000  0    1    2    3      -0.6934
  F         1.87878229  0   90.0000000  0  -90.0000000  0    1    2    3      -0.6934
  
   2  1    3   4   5   6   7

 
