# Supplementary material for: Computational chemistry methods based on MNDO and tools for improving their accuracy
Source: J Mol Model. 2026 Mar 13;32(4):98. doi: 10.1007/s00894-026-06653-3 (PMC12987868; doi:10.1007/s00894-026-06653-3)
Supplement: Supplementary file 1 — ESM1 (ZIP 34.0 MB) [file 894_2026_6653_MOESM1_ESM.zip › Build PARAM PM6-ORG Method development and Surveys/Data ground and excited electronic energy levels/Fe(III)F6 6T2(u).mop]

*
* 107 
*
SYMMETRY MS=2.5 ALLVECS CHARGE=-3 SHIFT=80 OPEN(5,9) MECI
Fe(III)F6 6T2(u) (t2g(3)eg(1)a1g(0)t1u(1))
 H=130 ROOT=1,6,T2U HWT=4 hr=guess
 Fe         0.00000000 +0    0.0000000 +0    0.0000000 +0                      0.4723
  F         1.93968909 +1    0.0000000 +0    0.0000000 +0    1    0    0      -0.5787
  F         1.93968909 +0   90.0000000 +0    0.0000000 +0    1    2    0      -0.5787
  F         1.93968909 +0   90.0000000 +0   90.0000000 +0    1    2    3      -0.5787
  F         1.93968909 +0   90.0000000 +0   90.0000000 +0    1    2    4      -0.5787
  F         1.93968909 +0   90.0000000 +0   90.0000000 +0    1    2    5      -0.5787
  F         1.93968909 +0   90.0000000 +0  180.0000000 +0    1    6    2      -0.5787
 
   2  1    3    4    5    6    7
 
