# Supplementary material for: Computational chemistry methods based on MNDO and tools for improving their accuracy
Source: J Mol Model. 2026 Mar 13;32(4):98. doi: 10.1007/s00894-026-06653-3 (PMC12987868; doi:10.1007/s00894-026-06653-3)
Supplement: Supplementary file 1 — ESM1 (ZIP 34.0 MB) [file 894_2026_6653_MOESM1_ESM.zip › Build PARAM PM6-ORG Method development and Surveys/Data ground and excited electronic energy levels/FeF6(3-) 4T1g.mop]

charge=-3 symmetry allvecs external=I:\pm7.txt RHF open(5,6) meci ms=1.5
  FeF6(3-) 4T1g (t2g(5)) 4s(0)4p(0)3d(5)
 H=-1 HR=guess ROOT=1,4,T1g noscale hwt=20.0 noscale
 Fe    0.00000000 +0    0.0000000 +0    0.0000000 +0                         0.0000
 F     2.80913447 +1    0.0000000 +0    0.0000000 +0     1     0     0       0.0000
 F     2.80913175 +0   89.9987732 +0    0.0000000 +0     1     2     0       0.0000
 F     2.80913428 +0  179.9983758 +0    0.0000000 +0     1     2     3       0.0000
 F     2.80913771 +0   90.0012424 +0  180.0000000 +0     1     2     3       0.0000
 F     2.80913200 +0   89.9999980 +0   90.0001442 +0     1     2     3       0.0000
 F     2.80913200 +0   89.9999980 +0  -90.0001442 +0     1     2     3       0.0000
 
2 1 3 4 5 6 7
